# Supplementary material for: Structural insights into the specific recognition of mitochondrial ribosome-binding factor hsRBFA and 12 S rRNA by methyltransferase METTL15
Source: Cell Discov. 2024 Jan 30;10:11. doi: 10.1038/s41421-023-00634-z (PMC10828496; doi:10.1038/s41421-023-00634-z)
Supplement: Supplementary file 2 — Supplementary Tables S3 [file 41421_2023_634_MOESM2_ESM.xlsx]

## Sheet: Table S3
Metabolite ID	Fold Change	pvalue	qvalue	VIP	Sample	Ion Mode	RT	Molecular Weight	Formula	Name	Delta Mass Da	Delta Mass ppm	Match	Level	Database	KEGG ID	HMDB ID	Super Class	Sub Class	Class	Final Class	Super Pathway	Sub Pathway	Pathway	State	QC_06	QC_07	QC_08	QC_09	QC_10	QC_11	QC_12	QC_13	QC_14	NC11	NC12	NC13	NC14	sh21	sh22	sh23	sh24	sh41	sh42	sh43	sh44
0.574_145.02271	0.9167	0.13329	0.329717	1.02882	kd_1:control	POS	0.574	145.023	C7 H19 N3	Spermidine	-0.135192	-931.345	74.2419	level1	BMDB	C00315	HMDB0001257	Organic nitrogen compounds	Amines	Organonitrogen compounds	Amines	Amino acid metabolism	Arginine and proline metabolism	map00330 Arginine and proline metabolism; map00410 beta-Alanine metabolism; map00480 Glutathione metabolism; map00940 Phenylpropanoid biosynthesis; map01100 Metabolic pathways; map02010 ABC transporters; map04976 Bile secretion	Non-significant	1.08423e+07	1.05304e+07	1.02988e+07	1.05259e+07	1.02716e+07	1.04433e+07	1.11934e+07	1.09657e+07	1.0445e+07	1.03001e+07	1.08031e+07	1.25278e+07	1.12036e+07	1.06374e+07	1.02839e+07	9.82121e+06	1.03575e+07	1.06924e+07	1.01745e+07	1.09712e+07	1.0512e+07
0.639_148.03712	1.2051	0.091806	0.25709	1.16019	kd_1:control	NEG	0.639	148.037	C5 H8 O5	2-hydroxyglutarate	-5.04186e-05	-0.340581	79.7701	level1	Decode	NA	HMDB0002203	Organic acids and derivatives	Medium-chain hydroxy acids and derivatives	Hydroxy acids and derivatives	Organic acids	NA	NA	NA	Non-significant	6.94473e+07	6.79979e+07	6.66425e+07	6.54544e+07	6.52002e+07	5.97792e+07	6.48815e+07	6.15816e+07	6.62454e+07	7.5446e+07	7.56165e+07	5.8077e+07	8.50277e+07	8.74714e+07	8.71785e+07	9.86855e+07	8.11767e+07	6.73629e+07	7.49904e+07	7.46439e+07	6.35452e+07
0.64_134.02152	0.9847	0.932482	0.971685	0.222834	kd_1:control	NEG	0.64	134.022	C4 H6 O5	(r)-malate	-2.17709e-07	-0.00162443	97.4038	level1	BMDB	C00497	HMDB0031518	Organic acids and derivatives	Beta hydroxy acids and derivatives	Hydroxy acids and derivatives	Organic acids	Carbohydrate metabolism	Butanoate metabolism	map00650 Butanoate metabolism; map01100 Metabolic pathways	Non-significant	2.86412e+08	2.91759e+08	2.97108e+08	2.87279e+08	2.89988e+08	2.60186e+08	3.01287e+08	2.85376e+08	3.02479e+08	3.2457e+08	2.95675e+08	4.23504e+08	3.46068e+08	3.3286e+08	3.27126e+08	3.57897e+08	3.50677e+08	2.63089e+08	3.22089e+08	3.38236e+08	3.32631e+08
0.648_133.03748	1.0614	0.405601	0.630955	0.584371	kd_1:control	NEG	0.648	133.037	C4 H7 N O4	L-aspartate	-2.26646e-05	-0.170363	95.8477	level1	BMDB	C00049	HMDB0000191	Organic acids and derivatives	Amino acids, peptides, and analogues	Carboxylic acids and derivatives	Amino acids	Amino acid metabolism	Arginine biosynthesis	map00220 Arginine biosynthesis; map00250 Alanine, aspartate and glutamate metabolism; map00260 Glycine, serine and threonine metabolism; map00261 Monobactam biosynthesis; map00270 Cysteine and methionine metabolism; map00300 Lysine biosynthesis; map00340 Histidine metabolism; map00410 beta-Alanine metabolism; map00460 Cyanoamino acid metabolism; map00710 Carbon fixation in photosynthetic organism…	Non-significant	1.6015e+07	1.75761e+07	1.80527e+07	1.59495e+07	1.77422e+07	1.6503e+07	1.85367e+07	1.81651e+07	1.7484e+07	1.85386e+07	1.66534e+07	1.66297e+07	2.2018e+07	2.00155e+07	1.93889e+07	1.84494e+07	2.0522e+07	2.08657e+07	2.2728e+07	2.45138e+07	2.10825e+07
0.656_118.02664	1.0731	0.463181	0.67959	0.589868	kd_1:control	NEG	0.656	118.027	C4 H6 O4	Succinate	3.36505e-05	0.285109	99.0052	level1	BMDB	C00042	HMDB0000254	Organic acids and derivatives	Dicarboxylic acids and derivatives	Carboxylic acids and derivatives	Organic acids	Carbohydrate metabolism	Citrate cycle (TCA cycle)	map00020 Citrate cycle (TCA cycle); map00190 Oxidative phosphorylation; map00250 Alanine, aspartate and glutamate metabolism; map00310 Lysine degradation; map00350 Tyrosine metabolism; map00360 Phenylalanine metabolism; map00361 Chlorocyclohexane and chlorobenzene degradation; map00620 Pyruvate metabolism; map00630 Glyoxylate and dicarboxylate metabolism; map00640 Propanoate metabolism; map00650 …	Non-significant	7.3455e+07	7.66011e+07	7.34543e+07	7.02738e+07	7.21796e+07	6.80497e+07	7.1789e+07	7.34728e+07	7.69378e+07	9.78348e+07	9.43154e+07	8.79323e+07	7.56969e+07	9.98738e+07	1.02837e+08	1.01451e+08	7.76382e+07	7.3992e+07	7.51015e+07	6.75587e+07	8.39163e+07
0.667_180.06313	0.7506	4.6e-05	0.003118	1.67931	kd_1:control	NEG	0.667	180.063	C6 H12 O6	D-allose	-0.000260244	-1.44529	80.6578	level1	BMDB	C01487	HMDB0001151	Organic oxygen compounds	Carbohydrates and carbohydrate conjugates	Organooxygen compounds	Carbohydrates	Carbohydrate metabolism	Fructose and mannose metabolism	map00051 Fructose and mannose metabolism; map01100 Metabolic pathways; map01120 Microbial metabolism in diverse environments; map02010 ABC transporters	Down	8.29835e+07	8.62323e+07	8.5098e+07	8.66281e+07	8.59128e+07	8.27119e+07	8.72674e+07	8.30665e+07	8.46458e+07	1.16484e+08	1.14696e+08	1.0965e+08	1.1446e+08	8.90368e+07	8.64356e+07	8.1146e+07	8.51412e+07	9.42856e+07	1.01194e+08	1.06784e+08	9.83573e+07
0.675_146.06912	0.7727	0.00182	0.021995	1.56272	kd_1:control	NEG	0.675	146.069	C5 H10 N2 O3	D-glutamine	-2.65137e-05	-0.181515	87.7365	level1	Decode	C00819	HMDB0003423	Organic acids and derivatives	Amino acids, peptides, and analogues	Carboxylic acids and derivatives	Amino acids, peptides, and analogues	Metabolism of other amino acids	D-Glutamine and D-glutamate metabolism	map00471 D-Glutamine and D-glutamate metabolism; map01100 Metabolic pathways	Down	3.67365e+07	3.88454e+07	3.60306e+07	3.89714e+07	3.67152e+07	3.67262e+07	3.99024e+07	3.64381e+07	3.68653e+07	4.73702e+07	4.63641e+07	5.11608e+07	5.24601e+07	3.55697e+07	3.58105e+07	4.05238e+07	4.05858e+07	3.83386e+07	3.70222e+07	4.00956e+07	3.80302e+07
0.678_105.04256	1.394	6.4e-05	0.003367	1.65707	kd_1:control	NEG	0.678	105.043	C3 H7 N O3	L-serine	-3.18744e-05	-0.303443	86.3367	level1	BMDB	C00065	HMDB0000187	Organic acids and derivatives	Amino acids, peptides, and analogues	Carboxylic acids and derivatives	Amino acids	Amino acid metabolism	Glycine, serine and threonine metabolism	map00260 Glycine, serine and threonine metabolism; map00261 Monobactam biosynthesis; map00270 Cysteine and methionine metabolism; map00460 Cyanoamino acid metabolism; map00600 Sphingolipid metabolism; map00630 Glyoxylate and dicarboxylate metabolism; map00680 Methane metabolism; map00920 Sulfur metabolism; map00970 Aminoacyl-tRNA biosynthesis; map00997 Biosynthesis of various secondary metabolite…	Up	6.00497e+06	6.58655e+06	5.91317e+06	6.67522e+06	5.43149e+06	6.58101e+06	6.67882e+06	6.49545e+06	6.3996e+06	6.56709e+06	6.03428e+06	6.44348e+06	6.77146e+06	8.62327e+06	8.65936e+06	9.45634e+06	9.24997e+06	6.43614e+06	5.95798e+06	6.62722e+06	5.88332e+06
0.681_174.11203	1.3911	0.002155	0.023963	1.63497	kd_1:control	POS	0.681	174.112	C6 H14 N4 O2	L-arginine	0.000354503	2.03606	92.952	level1	BMDB	C00062	HMDB0000517	Organic acids and derivatives	Amino acids, peptides, and analogues	Carboxylic acids and derivatives	Amino acids	Amino acid metabolism	Arginine biosynthesis	map00220 Arginine biosynthesis; map00261 Monobactam biosynthesis; map00330 Arginine and proline metabolism; map00331 Clavulanic acid biosynthesis; map00472 D-Arginine and D-ornithine metabolism; map00970 Aminoacyl-tRNA biosynthesis; map00997 Biosynthesis of various secondary metabolites - part 3; map01060 Biosynthesis of plant secondary metabolites; map01064 Biosynthesis of alkaloids derived from…	Up	3.31417e+07	3.70631e+07	4.2631e+07	3.76014e+07	3.96792e+07	3.75862e+07	3.70983e+07	3.73675e+07	3.79767e+07	3.56336e+07	3.56935e+07	3.65986e+07	3.57e+07	4.50454e+07	5.13251e+07	5.04025e+07	5.30261e+07	4.26202e+07	3.73798e+07	3.71947e+07	3.58372e+07
0.688_146.06958	0.8982	0.260872	0.488875	0.774196	kd_1:control	POS	0.688	146.07	C5 H10 N2 O3	L-glutamine	0.000438264	3.00038	84.054	level1	BMDB	C00064	HMDB0000641	Organic acids and derivatives	Amino acids, peptides, and analogues	Carboxylic acids and derivatives	Amino acids	Amino acid metabolism	Arginine biosynthesis	map00220 Arginine biosynthesis; map00230 Purine metabolism; map00240 Pyrimidine metabolism; map00250 Alanine, aspartate and glutamate metabolism; map00471 D-Glutamine and D-glutamate metabolism; map00630 Glyoxylate and dicarboxylate metabolism; map00910 Nitrogen metabolism; map00970 Aminoacyl-tRNA biosynthesis; map01060 Biosynthesis of plant secondary metabolites; map01100 Metabolic pathways; map…	Non-significant	1.83061e+08	1.93435e+08	1.89237e+08	1.83824e+08	1.9162e+08	1.96473e+08	1.77752e+08	1.78175e+08	1.79241e+08	1.96015e+08	1.95682e+08	2.49195e+08	2.39204e+08	1.74351e+08	1.87969e+08	2.01241e+08	2.2696e+08	2.01345e+08	1.70757e+08	1.90195e+08	1.70047e+08
0.688_161.10538	0.9914	0.907711	0.965276	0.257918	kd_1:control	POS	0.688	161.105	C7 H15 N O3	L-carnitine	0.000182842	1.13492	70.4103	level1	BMDB	C00318	HMDB0000062	Organic nitrogen compounds	Quaternary ammonium salts	Organonitrogen compounds	Organic nitrogen compounds	NA	NA	map04714 Thermogenesis; map04976 Bile secretion	Non-significant	4.47836e+08	4.92064e+08	4.71273e+08	4.69984e+08	4.97909e+08	4.98479e+08	4.68822e+08	4.77379e+08	4.83742e+08	4.55086e+08	4.74913e+08	4.88809e+08	5.6309e+08	4.91004e+08	5.00802e+08	4.50898e+08	5.22234e+08	6.04466e+08	5.37357e+08	6.00719e+08	5.17607e+08
0.689_119.05845	1.0016	0.987908	0.994972	0.172578	kd_1:control	POS	0.689	119.058	C4 H9 N O3	L-threonine	0.000205542	1.72639	94.3307	level1	BMDB	C00188	HMDB0000167	Organic acids and derivatives	Amino acids, peptides, and analogues	Carboxylic acids and derivatives	Amino acids	Amino acid metabolism	Glycine, serine and threonine metabolism	map00260 Glycine, serine and threonine metabolism; map00261 Monobactam biosynthesis; map00290 Valine, leucine and isoleucine biosynthesis; map00860 Porphyrin and chlorophyll metabolism; map00970 Aminoacyl-tRNA biosynthesis; map00997 Biosynthesis of various secondary metabolites - part 3; map01060 Biosynthesis of plant secondary metabolites; map01100 Metabolic pathways; map01110 Biosynthesis of se…	Non-significant	1.61319e+08	1.72977e+08	1.6773e+08	1.6134e+08	1.65612e+08	1.72136e+08	1.57398e+08	1.63057e+08	1.66841e+08	1.66365e+08	1.67469e+08	1.77561e+08	1.9196e+08	1.59962e+08	1.75322e+08	1.74397e+08	1.94804e+08	1.95147e+08	1.76418e+08	1.98126e+08	1.69184e+08
0.689_398.13744	1.0863	0.426851	0.649676	0.613411	kd_1:control	POS	0.689	398.137	C15 H22 N6 O5 S	S-adenosylmethionine	0.000206402	0.518418	83.4795	level1	BMDB	C00019	HMDB0001185	Nucleosides, nucleotides, and analogues	5'-deoxy-5'-thionucleosides	5'-deoxyribonucleosides	Nucleic acids and analogues	Biosynthesis of other secondary metabolites	Monobactam biosynthesis	map00261 Monobactam biosynthesis; map00270 Cysteine and methionine metabolism; map00330 Arginine and proline metabolism; map00908 Zeatin biosynthesis; map01060 Biosynthesis of plant secondary metabolites; map01070 Biosynthesis of plant hormones; map01100 Metabolic pathways; map01110 Biosynthesis of secondary metabolites; map01130 Biosynthesis of antibiotics; map01230 Biosynthesis of amino acids; …	Non-significant	1.08862e+07	1.25879e+07	1.35372e+07	1.11216e+07	1.26484e+07	1.24399e+07	1.05999e+07	1.22125e+07	1.52755e+07	1.0591e+07	1.39298e+07	1.09369e+07	1.45453e+07	1.27861e+07	1.34799e+07	1.20662e+07	1.59841e+07	1.45597e+07	1.30537e+07	1.57098e+07	1.17696e+07
0.69_101.04785	1.0359	0.595747	0.789774	0.392623	kd_1:control	POS	0.69	101.048	C4 H9 N O3	L-allo-threonine	-18.0104	-151274	88.3304	level1	BMDB	C05519	HMDB0004041	Organic acids and derivatives	Amino acids, peptides, and analogues	Carboxylic acids and derivatives	Amino acids, peptides, and analogues	Amino acid metabolism	Glycine, serine and threonine metabolism	map00260 Glycine, serine and threonine metabolism; map01100 Metabolic pathways	Non-significant	1.62565e+08	1.62093e+08	1.70175e+08	1.55991e+08	1.71426e+08	1.8327e+08	1.67381e+08	1.57302e+08	1.72789e+08	1.54151e+08	1.60686e+08	1.80459e+08	1.88096e+08	1.63342e+08	1.72534e+08	1.7235e+08	1.99725e+08	1.87334e+08	1.61444e+08	1.88568e+08	1.57148e+08
0.691_109.02002	1.1012	0.188741	0.409171	0.898067	kd_1:control	POS	0.691	109.02	C2 H7 N O2 S	Hypotaurine	0.000271039	2.48615	68.0243	level1	BMDB	C00519	HMDB0000965	Organic acids and derivatives	Sulfinic acids	Sulfinic acids and derivatives	Organic acids	Metabolism of other amino acids	Taurine and hypotaurine metabolism	map00430 Taurine and hypotaurine metabolism; map01100 Metabolic pathways	Non-significant	1.40094e+07	1.43983e+07	1.54212e+07	1.4249e+07	1.44064e+07	1.39275e+07	1.36565e+07	1.47136e+07	1.51711e+07	1.3061e+07	1.38438e+07	1.43907e+07	1.55195e+07	1.39172e+07	1.55411e+07	1.5263e+07	1.78422e+07	1.7846e+07	1.61511e+07	1.70466e+07	1.52773e+07
0.694_216.03984	0.8805	0.579143	0.777147	0.404924	kd_1:control	NEG	0.694	216.04	C6 H12 O6	D-psicose	35.9765	199799	60.4297	level1	Public	NA	HMDB0250793	NA	NA	NA	NA	NA	NA	NA	Non-significant	8.29835e+07	8.62323e+07	8.5098e+07	8.66281e+07	8.59128e+07	8.27119e+07	8.72674e+07	8.30665e+07	8.46458e+07	1.16484e+08	5.69057e+07	7.04146e+07	7.40985e+07	8.90368e+07	4.91243e+07	5.66189e+07	8.51412e+07	4.80388e+07	6.3278e+07	6.90797e+07	6.31241e+07
0.695_117.07913	0.8204	0.438139	0.659172	0.683106	kd_1:control	POS	0.695	117.079	C5 H11 N O2	L-valine	0.000152455	1.30215	98.5077	level1	BMDB	C16436	HMDB0000883	Organic acids and derivatives	Amino acids, peptides, and analogues	Carboxylic acids and derivatives	Amino acids	NA	NA	NA	Non-significant	7.11257e+08	8.13483e+08	7.87875e+08	7.31193e+08	7.56075e+08	7.57055e+08	7.16749e+08	7.81771e+08	7.7514e+08	4.65316e+08	5.02588e+08	8.62336e+08	8.92719e+08	5.72614e+08	5.46668e+08	5.2541e+08	5.89165e+08	4.21294e+08	3.71624e+08	4.08997e+08	3.71725e+08
0.697_182.07884	0.8937	0.072486	0.224107	1.17514	kd_1:control	NEG	0.697	182.079	C6 H14 O6	Mannitol	-0.000198068	-1.08781	60.964	level1	BMDB	C00392	HMDB0000765	Organic oxygen compounds	Carbohydrates and carbohydrate conjugates	Organooxygen compounds	Carbohydrates	Carbohydrate metabolism	Fructose and mannose metabolism	map00051 Fructose and mannose metabolism; map01100 Metabolic pathways; map02010 ABC transporters; map02060 Phosphotransferase system (PTS)	Non-significant	2.02727e+07	2.11297e+07	2.20974e+07	2.12031e+07	2.20735e+07	2.09557e+07	2.08059e+07	2.14342e+07	2.17148e+07	2.04209e+07	2.12733e+07	1.94434e+07	1.75163e+07	1.70413e+07	1.81994e+07	1.8323e+07	1.67264e+07	2.99837e+07	2.64416e+07	2.72652e+07	2.76264e+07
0.701_488.10752	0.9185	0.508938	0.721115	0.457949	kd_1:control	POS	0.701	488.108	C14 H26 N4 O11 P2	Citicoline	0.000191144	0.391602	94.8627	level1	BMDB	C00307	HMDB0001413	Nucleosides, nucleotides, and analogues	Pyrimidine ribonucleotides	Pyrimidine nucleotides	Nucleic acids and analogues	Lipid metabolism	Glycerophospholipid metabolism	map00564 Glycerophospholipid metabolism; map01100 Metabolic pathways; map05231 Choline metabolism in cancer	Non-significant	6.26234e+06	7.95019e+06	6.51478e+06	6.45683e+06	7.0679e+06	7.36418e+06	6.15589e+06	6.60034e+06	8.01513e+06	6.37557e+06	7.24816e+06	9.31826e+06	8.23995e+06	8.39191e+06	5.97097e+06	5.97637e+06	8.30003e+06	8.19705e+06	7.09953e+06	8.84385e+06	7.38053e+06
0.715_131.06942	0.9336	0.077254	0.232554	1.13806	kd_1:control	NEG	0.715	131.069	C4 H9 N3 O2	Creatine	-5.20117e-05	-0.396826	97.6581	level1	BMDB	C00300	HMDB0000064	Organic acids and derivatives	Amino acids, peptides, and analogues	Carboxylic acids and derivatives	Amino acids, peptides, and analogues	Amino acid metabolism	Glycine, serine and threonine metabolism	map00260 Glycine, serine and threonine metabolism; map00330 Arginine and proline metabolism; map01100 Metabolic pathways	Non-significant	7.12227e+07	7.09936e+07	6.9532e+07	6.83321e+07	7.01598e+07	6.78252e+07	7.30662e+07	6.81066e+07	6.91961e+07	7.62281e+07	7.48665e+07	7.93967e+07	8.41195e+07	7.22398e+07	7.04665e+07	7.53258e+07	7.56924e+07	8.2248e+07	8.37013e+07	8.57338e+07	8.33957e+07
0.718_155.06937	1.0919	0.118648	0.305383	1.10241	kd_1:control	NEG	0.718	155.069	C6 H9 N3 O2	L-histidine	-0.000111433	-0.718603	93.4547	level1	BMDB	C00135	HMDB0000177	Organic acids and derivatives	Amino acids, peptides, and analogues	Carboxylic acids and derivatives	Amino acids	Amino acid metabolism	Histidine metabolism	map00340 Histidine metabolism; map00410 beta-Alanine metabolism; map00970 Aminoacyl-tRNA biosynthesis; map01060 Biosynthesis of plant secondary metabolites; map01065 Biosynthesis of alkaloids derived from histidine and purine; map01100 Metabolic pathways; map01110 Biosynthesis of secondary metabolites; map01230 Biosynthesis of amino acids; map02010 ABC transporters; map04974 Protein digestion and…	Non-significant	1.29186e+07	1.35539e+07	1.33638e+07	1.31426e+07	1.3145e+07	1.26825e+07	1.47092e+07	1.28823e+07	1.29357e+07	1.44731e+07	1.46123e+07	1.4182e+07	1.7041e+07	1.59336e+07	1.66678e+07	1.65919e+07	1.66592e+07	1.63919e+07	1.51533e+07	1.55868e+07	1.52881e+07
0.722_115.06339	0.8039	9.8e-05	0.003838	1.65413	kd_1:control	POS	0.722	115.063	C5 H9 N O2	L-proline	6.32779e-05	0.54994	93.9025	level1	BMDB	C00148	HMDB0000162	Organic acids and derivatives	Amino acids, peptides, and analogues	Carboxylic acids and derivatives	Amino acids	Amino acid metabolism	Arginine and proline metabolism	map00330 Arginine and proline metabolism; map00332 Carbapenem biosynthesis; map00333 Prodigiosin biosynthesis; map00401 Novobiocin biosynthesis; map00404 Staurosporine biosynthesis; map00970 Aminoacyl-tRNA biosynthesis; map01100 Metabolic pathways; map01110 Biosynthesis of secondary metabolites; map01130 Biosynthesis of antibiotics; map01230 Biosynthesis of amino acids; map02010 ABC transporters;…	Down	1.54275e+09	1.69703e+09	1.72366e+09	1.61609e+09	1.65769e+09	1.65242e+09	1.57036e+09	1.6749e+09	1.70216e+09	1.87782e+09	1.89525e+09	1.97372e+09	2.00001e+09	1.49012e+09	1.61958e+09	1.53997e+09	1.57772e+09	1.95195e+09	1.82602e+09	1.99878e+09	1.82533e+09
0.724_323.05192	1.1058	0.167153	0.379404	0.977484	kd_1:control	POS	0.724	323.052	C9 H14 N3 O8 P	Cytidine 5'-monophosphate	6.75572e-05	0.209122	90.1427	level1	BMDB	C00055	HMDB0000095	Nucleosides, nucleotides, and analogues	Pyrimidine ribonucleotides	Pyrimidine nucleotides	Nucleic acids and analogues	Nucleotide metabolism	Pyrimidine metabolism	map00240 Pyrimidine metabolism; map01100 Metabolic pathways	Non-significant	1.84987e+07	2.0383e+07	1.85532e+07	1.79699e+07	1.88744e+07	2.03437e+07	1.64627e+07	1.93325e+07	1.8392e+07	1.82684e+07	1.96267e+07	2.01154e+07	1.94428e+07	1.97991e+07	2.35312e+07	1.91267e+07	2.31925e+07	2.30635e+07	2.19755e+07	2.11935e+07	2.0787e+07
0.727_159.12623	0.9693	0.443721	0.663886	0.574434	kd_1:control	POS	0.727	159.126	C7 H13 N O3	N-acetylvaline	0.036683	230.581	88.9119	level1	Decode	NA	HMDB0011757	Organic acids and derivatives	Amino acids, peptides, and analogues	Carboxylic acids and derivatives	Amino acids, peptides, and analogues	NA	NA	NA	Non-significant	4.57486e+07	4.52203e+07	5.02158e+07	4.81833e+07	5.20578e+07	4.88201e+07	4.52677e+07	4.83108e+07	4.8817e+07	4.84504e+07	5.2787e+07	5.32308e+07	5.40474e+07	4.69978e+07	5.0701e+07	5.01268e+07	5.42921e+07	5.42574e+07	5.19566e+07	5.46247e+07	5.36574e+07
0.729_203.11607	0.9932	0.963854	0.983667	0.262446	kd_1:control	POS	0.729	203.116	C9 H17 N O4	O-acetylcarnitine	0.000316356	1.55752	94.4201	level1	BMDB	C02571	HMDB0000201	Lipids and lipid-like molecules	Fatty acid esters	Fatty Acyls	Fatty acyls[FA]	NA	NA	map04931 Insulin resistance	Non-significant	7.24864e+08	7.51363e+08	8.03484e+08	7.71808e+08	7.85566e+08	7.82078e+08	7.326e+08	7.70553e+08	7.72413e+08	8.16284e+08	7.96172e+08	9.52072e+08	7.29729e+08	7.69253e+08	8.15491e+08	8.48084e+08	8.38995e+08	8.12232e+08	8.30471e+08	9.24323e+08	9.25557e+08
0.731_363.05814	1.0521	0.358802	0.586359	0.671138	kd_1:control	POS	0.731	363.058	C10 H14 N5 O8 P	Guanosine 5'-monophosphate	0.000137271	0.378096	86.0157	level1	BMDB	C00144	HMDB0001397	Nucleosides, nucleotides, and analogues	Purine ribonucleotides	Purine nucleotides	Purines and derivatives	Nucleotide metabolism	Purine metabolism	map00230 Purine metabolism; map01060 Biosynthesis of plant secondary metabolites; map01065 Biosynthesis of alkaloids derived from histidine and purine; map01100 Metabolic pathways; map01523 Antifolate resistance; map04022 cGMP-PKG signaling pathway; map04740 Olfactory transduction; map04742 Taste transduction; map04744 Phototransduction	Non-significant	5.11557e+07	5.5163e+07	6.00999e+07	5.68125e+07	5.78264e+07	6.00796e+07	5.31168e+07	5.75197e+07	5.67634e+07	5.59316e+07	5.90697e+07	5.88999e+07	6.14468e+07	5.87537e+07	6.97599e+07	5.76233e+07	6.14787e+07	6.61734e+07	6.61255e+07	6.3735e+07	5.70995e+07
0.751_97.97690	1.052	0.844272	0.938228	0.275355	kd_1:control	POS	0.751	97.9769	H3 O4 P	Phosphoric acid	8.58279e-06	0.0876001	91.6286	level1	Decode	C00009	HMDB0001429	Homogeneous non-metal compounds	Non-metal phosphates	Non-metal oxoanionic compounds	Homogeneous non-metal compounds	Energy metabolism	Oxidative phosphorylation	map00190 Oxidative phosphorylation; map00195 Photosynthesis; map02010 ABC transporters; map02020 Two-component system; map02024 Quorum sensing; map04111 Cell cycle - yeast; map04928 Parathyroid hormone synthesis, secretion and action; map04978 Mineral absorption; map05012 Parkinson disease	Non-significant	1.98301e+09	2.10048e+09	2.09804e+09	2.0181e+09	2.05422e+09	2.07651e+09	1.99475e+09	2.04747e+09	2.0672e+09	1.96087e+09	1.7476e+09	2.14396e+09	2.14332e+09	2.24418e+09	2.39579e+09	1.37953e+09	2.39205e+09	2.16342e+09	2.03238e+09	2.27433e+09	1.99781e+09
0.757_172.01394	1.0893	0.358595	0.586293	0.701804	kd_1:control	POS	0.757	172.014	C3 H9 O6 P	Glycerol 2-phosphate	0.000262015	1.52322	85.3413	level1	BMDB	C02979	HMDB0002520	Lipids and lipid-like molecules	Glycerophosphates	Glycerophospholipids	Glycerophospholipids[GP]	NA	NA	NA	Non-significant	1.22477e+08	1.31244e+08	1.29889e+08	1.26902e+08	1.29396e+08	1.29993e+08	1.25641e+08	1.3004e+08	1.31296e+08	1.21168e+08	1.35902e+08	9.94905e+07	1.44867e+08	1.29363e+08	1.4852e+08	1.26778e+08	1.41523e+08	1.6008e+08	1.34612e+08	1.47604e+08	1.27119e+08
0.767_181.07417	1.078	0.201762	0.425875	0.894731	kd_1:control	POS	0.767	181.074	C9 H11 N O3	L-tyrosine	0.000276241	1.52557	95.198	level1	BMDB	C01536	HMDB0000158	Organic acids and derivatives	Amino acids, peptides, and analogues	Carboxylic acids and derivatives	Amino acids	NA	NA	NA	Non-significant	4.64231e+07	5.84689e+07	5.95461e+07	5.27671e+07	5.77117e+07	5.6303e+07	5.12582e+07	5.61802e+07	5.29528e+07	5.94002e+07	5.6991e+07	6.47434e+07	6.09863e+07	7.1616e+07	6.75415e+07	6.2944e+07	5.89081e+07	6.93049e+07	5.71459e+07	6.00647e+07	5.19234e+07
0.775_149.05125	1.0534	0.746875	0.887908	0.339441	kd_1:control	POS	0.775	149.051	C5 H11 N O2 S	L-methionine	0.000205433	1.37827	88.0741	level1	BMDB	C00073	HMDB0000696	Organic acids and derivatives	Amino acids, peptides, and analogues	Carboxylic acids and derivatives	Amino acids	Amino acid metabolism	Cysteine and methionine metabolism	map00270 Cysteine and methionine metabolism; map00966 Glucosinolate biosynthesis; map00970 Aminoacyl-tRNA biosynthesis; map01060 Biosynthesis of plant secondary metabolites; map01070 Biosynthesis of plant hormones; map01100 Metabolic pathways; map01110 Biosynthesis of secondary metabolites; map01210 2-Oxocarboxylic acid metabolism; map01230 Biosynthesis of amino acids; map01523 Antifolate resista…	Non-significant	2.62539e+07	3.17603e+07	2.71591e+07	2.82453e+07	2.78175e+07	2.98727e+07	2.94659e+07	2.94138e+07	2.91298e+07	3.04434e+07	3.11248e+07	2.58987e+07	3.23993e+07	2.41493e+07	2.85218e+07	3.80586e+07	3.55428e+07	3.25233e+07	3.46442e+07	2.37813e+07	2.48889e+07
0.851_101.04782	0.8881	0.127816	0.321363	1.05884	kd_1:control	POS	0.851	101.048	C4 H9 N O3	L-homoserine	-18.0104	-151274	88.1653	level1	BMDB	C00263	HMDB0000719	Organic acids and derivatives	Amino acids, peptides, and analogues	Carboxylic acids and derivatives	Amino acids, peptides, and analogues	Amino acid metabolism	Glycine, serine and threonine metabolism	map00260 Glycine, serine and threonine metabolism; map00270 Cysteine and methionine metabolism; map00300 Lysine biosynthesis; map00920 Sulfur metabolism; map01100 Metabolic pathways; map01110 Biosynthesis of secondary metabolites; map01120 Microbial metabolism in diverse environments; map01130 Biosynthesis of antibiotics; map01230 Biosynthesis of amino acids	Non-significant	1.80689e+07	1.66735e+07	1.60318e+07	1.57568e+07	1.63392e+07	1.64909e+07	1.55243e+07	1.62947e+07	1.61801e+07	1.68005e+07	1.87671e+07	1.93921e+07	1.91723e+07	1.7696e+07	1.72951e+07	1.70361e+07	1.38088e+07	1.82342e+07	1.85047e+07	1.79e+07	1.79495e+07
0.878_159.12616	0.8181	0.001882	0.022337	1.54983	kd_1:control	POS	0.878	159.126	C7 H13 N O3	Isovalerylglycine	0.0366139	230.146	84.7052	level1	Decode	NA	HMDB0000678	Organic acids and derivatives	Amino acids, peptides, and analogues	Carboxylic acids and derivatives	Amino acids, peptides, and analogues	NA	NA	NA	Down	1.29454e+07	1.57249e+07	1.59973e+07	1.38669e+07	1.29494e+07	1.29276e+07	1.36005e+07	1.32244e+07	1.31539e+07	1.67573e+07	1.61613e+07	1.751e+07	1.53845e+07	1.33975e+07	1.4229e+07	1.36728e+07	1.25438e+07	1.88617e+07	1.49523e+07	2.03461e+07	1.53032e+07
0.908_111.04344	0.9409	0.30287	0.527739	0.697204	kd_1:control	POS	0.908	111.043	C4 H5 N3 O	Cytosine	0.000180424	1.6248	65.7878	level1	BMDB	C00380	HMDB0000630	Organoheterocyclic compounds	Pyrimidines and pyrimidine derivatives	Diazines	Organoheterocyclic compounds	Nucleotide metabolism	Pyrimidine metabolism	map00240 Pyrimidine metabolism; map01100 Metabolic pathways	Non-significant	4.82352e+07	4.06881e+07	3.9773e+07	4.13451e+07	4.1093e+07	4.05049e+07	3.81618e+07	3.94055e+07	4.12525e+07	5.30038e+07	4.70175e+07	4.46495e+07	4.76236e+07	4.28037e+07	4.46224e+07	5.08111e+07	4.26998e+07	5.04488e+07	4.53915e+07	5.09454e+07	4.87219e+07
0.911_243.08564	0.8501	0.003548	0.032151	1.5159	kd_1:control	POS	0.911	243.086	C9 H13 N3 O5	Cytidine	0.000122462	0.503784	85.696	level1	BMDB	C00475	HMDB0000089	Nucleosides, nucleotides, and analogues	NA	Pyrimidine nucleosides	Nucleic acids and analogues	Nucleotide metabolism	Pyrimidine metabolism	map00240 Pyrimidine metabolism; map01100 Metabolic pathways; map02010 ABC transporters	Non-significant	6.26078e+07	6.51753e+07	6.38416e+07	5.90088e+07	6.47201e+07	6.54302e+07	6.13429e+07	6.17046e+07	6.20286e+07	8.00967e+07	7.91208e+07	7.1956e+07	7.69607e+07	6.16103e+07	6.94945e+07	6.64974e+07	6.43461e+07	8.157e+07	7.31706e+07	7.87834e+07	6.60941e+07
0.922_338.06271	0.1373	0	0	1.70263	kd_1:control	POS	0.922	338.063	C9 H15 N4 O8 P	Aicar	-3.52361e-05	-0.104229	93.0481	level1	BMDB	C04677	HMDB0001517	Nucleosides, nucleotides, and analogues	1-ribosyl-imidazolecarboxamides	Imidazole ribonucleosides and ribonucleotides	Imidazole and derivatives	Nucleotide metabolism	Purine metabolism	map00230 Purine metabolism; map00340 Histidine metabolism; map01060 Biosynthesis of plant secondary metabolites; map01065 Biosynthesis of alkaloids derived from histidine and purine; map01100 Metabolic pathways; map01110 Biosynthesis of secondary metabolites; map01130 Biosynthesis of antibiotics; map04152 AMPK signaling pathway	Down	8.09886e+06	8.50395e+06	8.41871e+06	8.41819e+06	8.21951e+06	8.66147e+06	8.37046e+06	7.93946e+06	8.10564e+06	1.17004e+07	1.06178e+07	1.19574e+07	1.08836e+07	1.39026e+06	1.56259e+06	1.64797e+06	1.60149e+06	1.49697e+07	1.28961e+07	1.35915e+07	1.408e+07
0.933_324.03576	0.9448	0.042968	0.166993	1.27534	kd_1:control	POS	0.933	324.036	C9 H13 N2 O9 P	Uridine 5'-monophosphate	-0.000101695	-0.31384	89.1925	level1	BMDB	C00105	HMDB0000288	Nucleosides, nucleotides, and analogues	Pyrimidine ribonucleotides	Pyrimidine nucleotides	Nucleic acids and analogues	Nucleotide metabolism	Pyrimidine metabolism	map00240 Pyrimidine metabolism; map01100 Metabolic pathways	Non-significant	1.26964e+08	1.31202e+08	1.34354e+08	1.30364e+08	1.26565e+08	1.31512e+08	1.31816e+08	1.2196e+08	1.3034e+08	1.38012e+08	1.32598e+08	1.37397e+08	1.3919e+08	1.35006e+08	1.27887e+08	1.30291e+08	1.2382e+08	1.5288e+08	1.43277e+08	1.62858e+08	1.30466e+08
0.944_113.05898	0.7425	0.463471	0.67959	0.659725	kd_1:control	NEG	0.944	113.059	C4 H7 N3 O	Creatinine	7.02385e-05	0.621256	98.1745	level1	BMDB	C00791	HMDB0000562	Organic acids and derivatives	Amino acids, peptides, and analogues	Carboxylic acids and derivatives	Amino acids, peptides, and analogues	Amino acid metabolism	Arginine and proline metabolism	map00330 Arginine and proline metabolism; map01100 Metabolic pathways	Non-significant	7.48073e+06	7.10302e+06	7.19216e+06	7.82449e+06	4.85378e+06	8.4206e+06	9.53379e+06	5.49591e+06	1.09897e+07	1.6263e+07	9.25179e+06	4.73406e+06	9.22077e+06	8.20989e+06	5.29701e+06	8.05149e+06	7.7481e+06	1.28377e+07	8.33891e+06	1.15307e+07	1.11498e+07
0.966_347.06288	0.9977	0.974643	0.989806	0.27265	kd_1:control	POS	0.966	347.063	C10 H14 N5 O7 P	Deoxyguanosine monophosphate	-0.000206491	-0.594967	92.9783	level1	BMDB	C00362	HMDB0001044	Nucleosides, nucleotides, and analogues	Purine deoxyribonucleotides	Purine nucleotides	Purines and derivatives	Nucleotide metabolism	Purine metabolism	map00230 Purine metabolism; map01100 Metabolic pathways	Non-significant	1.03637e+09	1.06564e+09	1.06538e+09	1.04344e+09	1.03019e+09	1.06473e+09	1.03572e+09	1.00596e+09	1.01686e+09	1.18181e+09	1.18513e+09	9.84875e+08	1.26629e+09	1.17162e+09	1.1464e+09	1.12595e+09	1.16372e+09	1.27361e+09	1.14712e+09	1.28153e+09	9.92407e+08
1.019_168.02849	1.1513	0.523085	0.728804	0.470192	kd_1:control	POS	1.019	168.028	C5 H4 N4 O3	Uric acid	0.000146018	0.869005	91.8954	level1	Decode	C00366	HMDB0000289	Organoheterocyclic compounds	Purines and purine derivatives	Imidazopyrimidines	Purines and derivatives	Nucleotide metabolism	Purine metabolism	map00230 Purine metabolism; map01100 Metabolic pathways; map01120 Microbial metabolism in diverse environments; map04976 Bile secretion	Non-significant	2.0499e+07	1.4526e+07	2.19705e+07	2.29623e+07	1.80839e+07	1.97687e+07	2.16061e+07	1.80698e+07	1.50249e+07	3.70325e+07	1.75564e+07	3.40886e+07	1.6036e+07	2.71479e+07	2.0888e+07	4.19451e+07	3.05737e+07	1.57858e+07	1.11383e+07	1.19301e+07	1.18427e+07
1.039_175.04836	0.8647	0.22188	0.447383	0.828095	kd_1:control	POS	1.039	175.048	C6 H9 N O5	N-acetyl-l-aspartic acid	0.000284709	1.62646	92.7333	level1	BMDB	C01042	HMDB0000812	Organic acids and derivatives	Amino acids, peptides, and analogues	Carboxylic acids and derivatives	Amino acids, peptides, and analogues	Amino acid metabolism	Alanine, aspartate and glutamate metabolism	map00250 Alanine, aspartate and glutamate metabolism; map01100 Metabolic pathways	Non-significant	8.99897e+07	7.89827e+07	7.74367e+07	8.29356e+07	7.03586e+07	7.1364e+07	8.25808e+07	7.54031e+07	7.26077e+07	9.44247e+07	7.22932e+07	8.68194e+07	8.74574e+07	7.57075e+07	6.11911e+07	9.33623e+07	6.45928e+07	1.07243e+08	8.6364e+07	1.09706e+08	7.56216e+07
1.04_133.03774	0.924	0.610142	0.799323	0.433076	kd_1:control	POS	1.04	133.038	C4 H7 N O4	D-aspartate	0.000231885	1.743	68.9056	level1	BMDB	C00402	HMDB0006483	Organic acids and derivatives	Amino acids, peptides, and analogues	Carboxylic acids and derivatives	Amino acids, peptides, and analogues	Amino acid metabolism	Alanine, aspartate and glutamate metabolism	map00250 Alanine, aspartate and glutamate metabolism; map01100 Metabolic pathways	Non-significant	2.46132e+07	1.8854e+07	2.08832e+07	2.26248e+07	2.02159e+07	2.0673e+07	2.24995e+07	2.13309e+07	1.99966e+07	2.5759e+07	1.8373e+07	2.84386e+07	2.0052e+07	2.31579e+07	1.63041e+07	2.75809e+07	1.85432e+07	2.65857e+07	2.23438e+07	2.55813e+07	2.08545e+07
1.046_307.08339	0.755	0.017851	0.095053	1.46592	kd_1:control	POS	1.046	307.083	C10 H17 N3 O6 S	L-glutathione reduced	-0.000414917	-1.35115	95.3074	level1	BMDB	C00051	HMDB0000125	Organic acids and derivatives	Amino acids, peptides, and analogues	Carboxylic acids and derivatives	Amino acids, peptides, and analogues	Amino acid metabolism	Cysteine and methionine metabolism	map00270 Cysteine and methionine metabolism; map00480 Glutathione metabolism; map01100 Metabolic pathways; map02010 ABC transporters; map04216 Ferroptosis; map04918 Thyroid hormone synthesis; map04976 Bile secretion	Non-significant	3.53875e+09	3.47091e+09	3.41014e+09	3.40691e+09	3.40405e+09	3.50752e+09	3.34919e+09	3.3581e+09	3.32539e+09	4.95782e+09	4.35128e+09	4.67003e+09	4.29814e+09	3.6705e+09	2.80962e+09	3.47143e+09	3.84698e+09	4.32022e+09	3.41246e+09	4.2637e+09	3.6898e+09
1.063_182.05776	1.2125	0.478999	0.693417	0.563665	kd_1:control	NEG	1.063	182.058	C9 H10 O4	Hydroxyphenyllactic acid	-0.000153325	-0.842176	95.3226	level1	BMDB	C03672	HMDB0000755	Phenylpropanoids and polyketides	NA	Phenylpropanoic acids	Phenylpropanoic acids	NA	NA	NA	Non-significant	3.54951e+06	3.30661e+06	2.88906e+06	2.97251e+06	3.15282e+06	3.01698e+06	2.89644e+06	1.807e+06	2.78014e+06	6.07275e+06	2.5549e+06	5.17945e+06	3.27295e+06	6.43479e+06	3.66642e+06	7.03306e+06	3.57572e+06	4.74094e+06	3.37935e+06	5.4846e+06	3.04852e+06
1.064_136.03866	0.9462	0.445145	0.664888	0.552605	kd_1:control	POS	1.064	136.039	C5 H4 N4 O	Allopurinol	0.000149271	1.09727	94.1923	level1	Decode	NA	HMDB0014581	Organoheterocyclic compounds	Pyrazolo[3,4-d]pyrimidines	Pyrazolopyrimidines	Organoheterocyclic compounds	NA	NA	NA	Non-significant	1.41438e+09	1.40907e+09	1.34855e+09	1.39777e+09	1.3707e+09	1.40766e+09	1.39284e+09	1.37852e+09	1.37682e+09	1.65181e+09	1.35193e+09	1.43019e+09	1.48053e+09	1.41619e+09	1.40667e+09	1.57158e+09	1.20189e+09	1.90135e+09	1.69674e+09	1.90594e+09	1.91424e+09
1.07_147.05329	0.8564	0.000869	0.013352	1.63088	kd_1:control	POS	1.07	147.053	C5 H9 N O4	L-glutamic acid	0.000127834	0.869303	83.8218	level1	BMDB	C00025	HMDB0000148	Organic acids and derivatives	Amino acids, peptides, and analogues	Carboxylic acids and derivatives	Amino acids	Amino acid metabolism	Arginine biosynthesis	map00220 Arginine biosynthesis; map00250 Alanine, aspartate and glutamate metabolism; map00330 Arginine and proline metabolism; map00332 Carbapenem biosynthesis; map00340 Histidine metabolism; map00430 Taurine and hypotaurine metabolism; map00471 D-Glutamine and D-glutamate metabolism; map00480 Glutathione metabolism; map00524 Neomycin, kanamycin and gentamicin biosynthesis; map00630 Glyoxylate a…	Non-significant	1.86267e+08	2.02012e+08	1.95229e+08	1.9111e+08	1.95948e+08	2.00355e+08	1.89314e+08	1.97202e+08	2.01181e+08	2.50156e+08	2.34451e+08	2.32207e+08	2.42151e+08	2.02274e+08	2.07475e+08	2.0874e+08	2.0276e+08	2.32497e+08	2.15748e+08	2.38569e+08	2.1359e+08
1.073_145.01986	1.0886	0.652105	0.829246	0.312107	kd_1:control	POS	1.073	145.02	C5 H11 N3 O2	4-guanidinobutanoic acid	-0.0652641	-449.833	82.1172	level1	Decode	C01035	HMDB0003464	Organic acids and derivatives	Amino acids, peptides, and analogues	Carboxylic acids and derivatives	Amino acids, peptides, and analogues	Amino acid metabolism	Arginine and proline metabolism	map00330 Arginine and proline metabolism; map01100 Metabolic pathways	Non-significant	2.10875e+08	3.20808e+08	2.13467e+08	2.03545e+08	3.14259e+08	2.08832e+08	2.05119e+08	2.78616e+08	2.09335e+08	2.0505e+08	2.49007e+08	4.08955e+08	1.43428e+08	2.52975e+08	2.01544e+08	3.97285e+08	2.4377e+08	3.9024e+08	2.48725e+08	2.31516e+08	3.16451e+08
1.076_169.07407	1.1087	0.221978	0.447383	0.921421	kd_1:control	POS	1.076	169.074	C8 H11 N O3	Pyridoxine	0.000180532	1.06777	87.9228	level1	BMDB	C00314	HMDB0000239	Organoheterocyclic compounds	Pyridoxines	Pyridines and derivatives	Pyridine and derivatives	Metabolism of cofactors and vitamins	Vitamin B6 metabolism	map00750 Vitamin B6 metabolism; map01100 Metabolic pathways; map01120 Microbial metabolism in diverse environments	Non-significant	2.23976e+07	2.28376e+07	2.1947e+07	2.28739e+07	2.28769e+07	2.19059e+07	2.09976e+07	2.07528e+07	2.09807e+07	2.36008e+07	2.42318e+07	2.57299e+07	2.3814e+07	2.83914e+07	2.76583e+07	2.22944e+07	2.96163e+07	2.53519e+07	2.41337e+07	2.59263e+07	2.38856e+07
1.078_146.06929	0.7466	0.001384	0.018692	1.55832	kd_1:control	POS	1.078	146.069	C5 H6 O5	Oxoglutaric acid	0.0477688	327.135	83.5032	level1	BMDB	C00026	HMDB0000208	Organic acids and derivatives	Gamma-keto acids and derivatives	Keto acids and derivatives	Organic acids	Carbohydrate metabolism	Citrate cycle (TCA cycle)	map00020 Citrate cycle (TCA cycle); map00040 Pentose and glucuronate interconversions; map00053 Ascorbate and aldarate metabolism; map00220 Arginine biosynthesis; map00250 Alanine, aspartate and glutamate metabolism; map00300 Lysine biosynthesis; map00310 Lysine degradation; map00340 Histidine metabolism; map00365 Furfural degradation; map00430 Taurine and hypotaurine metabolism; map00471 D-Gluta…	Down	1.74237e+07	1.84187e+07	1.54326e+07	1.81384e+07	2.26428e+07	1.94567e+07	1.8308e+07	1.72697e+07	1.91377e+07	2.6804e+07	2.30235e+07	2.54989e+07	2.2898e+07	1.73879e+07	1.82546e+07	2.01475e+07	1.75444e+07	2.10846e+07	1.64235e+07	1.95667e+07	1.58803e+07
1.097_151.04935	0.9122	0.031116	0.139016	1.283	kd_1:control	NEG	1.097	151.049	C5 H5 N5 O	Guanine	-6.256e-05	-0.414169	88.3036	level1	BMDB	C00242	HMDB0000132	Organoheterocyclic compounds	Purines and purine derivatives	Imidazopyrimidines	Purines and derivatives	Nucleotide metabolism	Purine metabolism	map00230 Purine metabolism; map01100 Metabolic pathways	Non-significant	3.2673e+06	3.43248e+06	3.86145e+06	3.57682e+06	3.50289e+06	3.6345e+06	3.71856e+06	3.43861e+06	3.6275e+06	4.60299e+06	4.37539e+06	4.87842e+06	4.74911e+06	4.10853e+06	4.17054e+06	4.53969e+06	4.15431e+06	4.99455e+06	5.16355e+06	5.50331e+06	5.10531e+06
1.106_136.03852	0.9136	0.019345	0.100134	1.35878	kd_1:control	NEG	1.106	136.039	C5 H4 N4 O	Hypoxanthine	8.86966e-06	0.0651996	98.709	level1	BMDB	C00262	HMDB0000157	Organoheterocyclic compounds	Purines and purine derivatives	Imidazopyrimidines	Purines and derivatives	Nucleotide metabolism	Purine metabolism	map00230 Purine metabolism; map01100 Metabolic pathways	Non-significant	9.13546e+07	8.17911e+07	8.33951e+07	8.61182e+07	8.04361e+07	8.32181e+07	8.71755e+07	8.18628e+07	8.18947e+07	9.98658e+07	9.4801e+07	1.05065e+08	9.77066e+07	9.00423e+07	9.17094e+07	9.45562e+07	8.67798e+07	1.13185e+08	1.19206e+08	1.22418e+08	1.25964e+08
1.131_152.03334	1.5579	0.111401	0.292397	1.20979	kd_1:control	NEG	1.131	152.033	C5 H4 N4 O2	Oxypurinol	-8.32962e-05	-0.547881	98.417	level1	Decode	C07599	HMDB0000786	Organoheterocyclic compounds	Purines and purine derivatives	Imidazopyrimidines	Purines and derivatives	NA	NA	NA	Non-significant	1.09531e+08	1.10343e+08	1.11875e+08	1.01831e+08	1.0102e+08	1.04829e+08	1.13785e+08	1.08963e+08	1.03001e+08	1.12738e+08	4.85302e+07	1.08724e+08	1.32508e+08	1.40974e+08	1.78911e+08	1.8222e+08	1.24968e+08	1.36264e+08	1.32344e+08	1.2248e+08	1.38782e+08
1.195_135.06860	1.0147	0.957054	0.980579	0.194277	kd_1:control	POS	1.195	135.069	C8 H11 N O2	Octopamine	-18.0104	-117654	74.5356	level1	BMDB	C04227	HMDB0004825	Benzenoids	1-hydroxy-2-unsubstituted benzenoids	Phenols	Phenols and derivatives	NA	NA	map04080 Neuroactive ligand-receptor interaction	Non-significant	9.48047e+07	9.58311e+07	9.93245e+07	9.69026e+07	9.48356e+07	9.44611e+07	9.29808e+07	9.44875e+07	9.30744e+07	5.88278e+07	1.1435e+08	1.03614e+08	1.07933e+08	9.63444e+07	1.17148e+08	5.98437e+07	1.17054e+08	9.73627e+07	1.07537e+08	9.37148e+07	8.72017e+07
1.22_189.06393	0.746	2e-06	0.000783	1.70169	kd_1:control	POS	1.22	189.064	C7 H11 N O5	N-acetyl-l-glutamate	0.000204341	1.08081	96.2384	level1	BMDB	C00624	HMDB0001138	Organic acids and derivatives	Amino acids, peptides, and analogues	Carboxylic acids and derivatives	Amino acids, peptides, and analogues	Amino acid metabolism	Arginine biosynthesis	map00220 Arginine biosynthesis; map01100 Metabolic pathways; map01110 Biosynthesis of secondary metabolites; map01130 Biosynthesis of antibiotics; map01210 2-Oxocarboxylic acid metabolism; map01230 Biosynthesis of amino acids	Down	1.63867e+08	1.67463e+08	1.68863e+08	1.67463e+08	1.6678e+08	1.69138e+08	1.60721e+08	1.65215e+08	1.69991e+08	2.11918e+08	2.17036e+08	2.1657e+08	2.18045e+08	1.56581e+08	1.6353e+08	1.60748e+08	1.63404e+08	1.97483e+08	1.8603e+08	2.0014e+08	1.78644e+08
1.23_280.04570	0.6965	0.001044	0.015543	1.65261	kd_1:control	NEG	1.23	280.046	C9 H12 N2 O6	Uridine	35.9762	147401	94.231	level1	BMDB	C00299	HMDB0000296	Nucleosides, nucleotides, and analogues	NA	Pyrimidine nucleosides	Nucleic acids and analogues	Nucleotide metabolism	Pyrimidine metabolism	map00240 Pyrimidine metabolism; map01100 Metabolic pathways; map02010 ABC transporters	Down	9.17804e+07	1.03596e+08	1.04065e+08	1.02595e+08	9.68714e+07	1.0532e+08	1.01604e+08	1.00039e+08	1.02138e+08	1.26735e+08	1.4764e+08	1.42923e+08	1.4221e+08	9.58286e+07	9.65301e+07	9.97745e+07	9.75427e+07	1.36826e+08	1.39549e+08	1.37005e+08	2.60919e+08
1.279_112.02740	0.6617	0.000412	0.009099	1.60086	kd_1:control	POS	1.279	112.027	C4 H4 N2 O2	Uracil	0.000121648	1.08588	90.841	level1	BMDB	C00106	HMDB0000300	Organoheterocyclic compounds	Pyrimidines and pyrimidine derivatives	Diazines	Organoheterocyclic compounds	Nucleotide metabolism	Pyrimidine metabolism	map00240 Pyrimidine metabolism; map00410 beta-Alanine metabolism; map00770 Pantothenate and CoA biosynthesis; map01100 Metabolic pathways	Down	1.29337e+08	1.20558e+08	1.22062e+08	1.23985e+08	1.19954e+08	1.19135e+08	1.20325e+08	1.19744e+08	1.20171e+08	1.89921e+08	1.60096e+08	1.5656e+08	1.684e+08	1.11508e+08	1.02091e+08	1.23354e+08	1.0965e+08	1.96495e+08	1.59718e+08	1.9671e+08	1.65844e+08
1.291_427.02952	0.6679	0.002307	0.025087	1.52603	kd_1:control	POS	1.291	427.03	C10 H15 N5 O10 P2	Adenosine 3',5'-diphosphate	0.000110419	0.258574	93.392	level1	BMDB	C00054	HMDB0000061	Nucleosides, nucleotides, and analogues	Purine ribonucleotides	Purine nucleotides	Purines and derivatives	Nucleotide metabolism	Purine metabolism	map00230 Purine metabolism; map00532 Glycosaminoglycan biosynthesis - chondroitin sulfate / dermatan sulfate; map00534 Glycosaminoglycan biosynthesis - heparan sulfate / heparin; map00770 Pantothenate and CoA biosynthesis; map00920 Sulfur metabolism; map01100 Metabolic pathways	Down	9.43049e+07	9.87848e+07	9.34544e+07	9.75199e+07	9.78322e+07	9.62764e+07	8.3939e+07	9.4799e+07	9.4326e+07	1.2578e+08	1.25925e+08	1.59589e+08	1.24804e+08	9.11139e+07	9.65323e+07	9.03011e+07	8.01025e+07	9.14011e+07	1.05131e+08	9.91574e+07	1.20379e+08
1.304_384.12163	0.7018	0.452844	0.670422	0.605762	kd_1:control	POS	1.304	384.122	C14 H20 N6 O5 S	S-adenosylhomocysteine	4.05888e-05	0.105667	96.5009	level1	BMDB	C00021	HMDB0000939	Nucleosides, nucleotides, and analogues	5'-deoxy-5'-thionucleosides	5'-deoxyribonucleosides	Nucleic acids and analogues	Amino acid metabolism	Cysteine and methionine metabolism	map00270 Cysteine and methionine metabolism; map01100 Metabolic pathways; map01230 Biosynthesis of amino acids	Non-significant	7.71269e+06	9.84766e+06	9.10577e+06	8.97832e+06	9.06761e+06	9.21374e+06	8.66046e+06	9.6086e+06	8.77876e+06	2.62578e+06	1.04723e+07	1.20553e+07	1.22981e+07	7.7832e+06	9.73579e+06	315321	8.44794e+06	9.29133e+06	1.17675e+07	9.34099e+06	1.00568e+07
1.314_129.04275	0.8755	0.071744	0.223211	1.13174	kd_1:control	POS	1.314	129.043	C5 H7 N O3	Pyroglutamate	0.000160171	1.24123	96.3589	level1	BMDB	C01879	HMDB0000267	Organic acids and derivatives	Amino acids, peptides, and analogues	Carboxylic acids and derivatives	Amino acids, peptides, and analogues	Metabolism of other amino acids	Glutathione metabolism	map00480 Glutathione metabolism; map01100 Metabolic pathways	Non-significant	5.44503e+08	5.25354e+08	5.27985e+08	5.33397e+08	5.15793e+08	5.21637e+08	5.2338e+08	5.20629e+08	5.25516e+08	7.22199e+08	6.44427e+08	6.18964e+08	7.20469e+08	5.47769e+08	5.6431e+08	6.75862e+08	5.81198e+08	6.88063e+08	5.44921e+08	6.12828e+08	5.6062e+08
1.533_131.09471	1.058	0.80556	0.919034	0.196796	kd_1:control	POS	1.533	131.095	C6 H13 N O2	L-isoleucine	8.08666e-05	0.616857	93.4369	level1	BMDB	C00407	HMDB0000172	Organic acids and derivatives	Amino acids, peptides, and analogues	Carboxylic acids and derivatives	Amino acids	Amino acid metabolism	Valine, leucine and isoleucine degradation	map00280 Valine, leucine and isoleucine degradation; map00290 Valine, leucine and isoleucine biosynthesis; map00460 Cyanoamino acid metabolism; map00960 Tropane, piperidine and pyridine alkaloid biosynthesis; map00966 Glucosinolate biosynthesis; map00970 Aminoacyl-tRNA biosynthesis; map01060 Biosynthesis of plant secondary metabolites; map01064 Biosynthesis of alkaloids derived from ornithine, ly…	Non-significant	3.66741e+09	3.86411e+09	3.6871e+09	3.72042e+09	5.90028e+09	3.79946e+09	3.6347e+09	3.65174e+09	3.79703e+09	1.02932e+09	3.9853e+09	4.02464e+09	4.15022e+09	4.41186e+09	4.16424e+09	1.4939e+09	3.88474e+09	4.1259e+09	3.95162e+09	3.60858e+09	3.77898e+09
1.601_88.10809	1.0742	0.794682	0.914285	0.304267	kd_1:control	POS	1.601	88.1081	C4 H8 O2	Butyric acid	0.055658	632.101	81.6296	level1	Decode	C00246	HMDB0000039	Lipids and lipid-like molecules	Fatty acids and conjugates	Fatty Acyls	Fatty acyls[FA]	Carbohydrate metabolism	Butanoate metabolism	map00650 Butanoate metabolism; map01100 Metabolic pathways; map04973 Carbohydrate digestion and absorption; map04974 Protein digestion and absorption	Non-significant	6.08646e+08	6.11394e+08	5.98598e+08	6.05139e+08	6.20295e+08	6.35435e+08	6.15132e+08	6.08976e+08	6.12872e+08	2.51985e+08	5.9448e+08	4.97153e+08	6.16073e+08	4.74402e+08	6.45902e+08	2.95996e+08	6.88818e+08	4.36386e+08	5.40696e+08	4.10154e+08	2.1897e+08
1.687_131.09473	1.1693	0.408555	0.633872	0.552637	kd_1:control	POS	1.687	131.095	C6 H13 N O2	L-norleucine	0.000103468	0.789266	94.9344	level1	BMDB	C01933	HMDB0001645	Organic acids and derivatives	Amino acids, peptides, and analogues	Carboxylic acids and derivatives	Amino acids, peptides, and analogues	NA	NA	NA	Non-significant	2.23502e+09	2.10605e+09	2.21e+09	2.2326e+09	2.07115e+09	2.31246e+09	2.21581e+09	2.24205e+09	2.15261e+09	4.26402e+09	2.4362e+09	2.41825e+09	2.33914e+09	3.73495e+09	2.77228e+09	4.31317e+09	2.57731e+09	3.85551e+09	2.19209e+09	3.88853e+09	2.38118e+09
1.787_131.09470	1.1863	0.571232	0.770256	0.447612	kd_1:control	POS	1.787	131.095	C6 H13 N O2	Leucine	7.47115e-05	0.569905	93.0106	level1	BMDB	C00123	HMDB0000687	Organic acids and derivatives	Amino acids, peptides, and analogues	Carboxylic acids and derivatives	Amino acids	Amino acid metabolism	Valine, leucine and isoleucine degradation	map00280 Valine, leucine and isoleucine degradation; map00290 Valine, leucine and isoleucine biosynthesis; map00966 Glucosinolate biosynthesis; map00970 Aminoacyl-tRNA biosynthesis; map01060 Biosynthesis of plant secondary metabolites; map01065 Biosynthesis of alkaloids derived from histidine and purine; map01100 Metabolic pathways; map01110 Biosynthesis of secondary metabolites; map01210 2-Oxoca…	Non-significant	5.74278e+08	5.92387e+08	5.54948e+08	5.42226e+08	6.17323e+08	5.62884e+08	3.96591e+08	4.62369e+08	4.77261e+08	2.41593e+09	9.0867e+08	1.45357e+09	1.00386e+09	2.32901e+09	1.19403e+09	2.28914e+09	1.04705e+09	2.58693e+09	1.06427e+09	2.67159e+09	1.47625e+09
1.836_135.05451	1.4093	0.028103	0.130457	1.46154	kd_1:control	NEG	1.836	135.055	C5 H5 N5	Adenine	1.45063e-05	0.107411	70.5062	level1	BMDB	C00147	HMDB0000034	Organoheterocyclic compounds	Purines and purine derivatives	Imidazopyrimidines	Purines and derivatives	Nucleotide metabolism	Purine metabolism	map00230 Purine metabolism; map00908 Zeatin biosynthesis; map01100 Metabolic pathways	Non-significant	6.52971e+07	6.54651e+07	5.67396e+07	7.64142e+07	5.90808e+07	7.8336e+07	6.99316e+07	7.4315e+07	7.74826e+07	5.99224e+07	6.59134e+07	4.85708e+07	7.63968e+07	9.57809e+07	8.86813e+07	8.41067e+07	8.48799e+07	1.15659e+08	8.41428e+07	9.73305e+07	6.5946e+07
1.961_267.09698	0.645	0.340368	0.568894	0.554774	kd_1:control	POS	1.961	267.097	C10 H13 N5 O4	Adenosine	0.000227144	0.850418	73.7202	level1	BMDB	C00212	HMDB0000050	Nucleosides, nucleotides, and analogues	NA	Purine nucleosides	Purines and derivatives	Nucleotide metabolism	Purine metabolism	map00230 Purine metabolism; map01100 Metabolic pathways; map02010 ABC transporters; map04022 cGMP-PKG signaling pathway; map04024 cAMP signaling pathway; map04071 Sphingolipid signaling pathway; map04080 Neuroactive ligand-receptor interaction; map04270 Vascular smooth muscle contraction; map04923 Regulation of lipolysis in adipocytes; map04924 Renin secretion; map05012 Parkinson disease; map0503…	Non-significant	3.35578e+07	1.76195e+07	2.11996e+07	2.72523e+07	2.21702e+07	2.22916e+07	2.59626e+07	2.24415e+07	1.77856e+07	7.03969e+07	1.82856e+07	4.05511e+07	2.79161e+07	318595	1.93875e+07	6.26142e+07	1.90369e+07	5.10347e+07	2.55427e+07	4.65788e+07	3.59984e+07
2.005_268.08071	0.7363	0.309081	0.53386	0.768193	kd_1:control	POS	2.005	268.081	C10 H12 N4 O5	Inosine	-6.17493e-05	-0.230339	90.1518	level1	BMDB	C00294	HMDB0000195	Nucleosides, nucleotides, and analogues	NA	Purine nucleosides	Purines and derivatives	Nucleotide metabolism	Purine metabolism	map00230 Purine metabolism; map01100 Metabolic pathways; map02010 ABC transporters	Non-significant	2.34187e+08	2.11179e+08	2.14683e+08	2.25629e+08	2.13142e+08	2.15653e+08	2.28735e+08	2.18909e+08	2.10618e+08	3.08497e+08	1.98983e+08	4.48344e+08	1.91008e+08	1.94279e+08	1.8913e+08	2.9294e+08	1.68034e+08	2.59371e+08	2.33102e+08	2.62802e+08	3.4595e+08
2.19_283.09120	0.6031	0.244533	0.471839	0.839244	kd_1:control	NEG	2.19	283.091	C10 H13 N5 O5	Guanosine	-0.00046842	-1.65466	96.7493	level1	BMDB	C00387	HMDB0000133	Nucleosides, nucleotides, and analogues	NA	Purine nucleosides	Purines and derivatives	Nucleotide metabolism	Purine metabolism	map00230 Purine metabolism; map01100 Metabolic pathways; map02010 ABC transporters	Non-significant	2.24733e+06	2.26489e+06	1.97829e+06	2.00117e+06	2.12395e+06	1.95255e+06	2.29911e+06	1.90806e+06	1.77998e+06	3.09241e+06	2.2012e+06	6.15414e+06	1.76711e+06	1.90568e+06	2.0007e+06	2.41913e+06	1.64426e+06	2.54823e+06	2.2846e+06	2.44508e+06	2.97198e+06
2.483_284.07577	1.1861	0.283968	0.509668	0.747909	kd_1:control	POS	2.483	284.076	C10 H12 N4 O6	Xanthosine	9.00977e-05	0.317161	91.9498	level1	BMDB	C01762	HMDB0000299	Nucleosides, nucleotides, and analogues	NA	Purine nucleosides	Purines and derivatives	Nucleotide metabolism	Purine metabolism	map00230 Purine metabolism; map00232 Caffeine metabolism; map01065 Biosynthesis of alkaloids derived from histidine and purine; map01100 Metabolic pathways; map01110 Biosynthesis of secondary metabolites; map02010 ABC transporters	Non-significant	5.6085e+06	5.68095e+06	5.56398e+06	5.80081e+06	5.09988e+06	5.81996e+06	5.80375e+06	5.48891e+06	4.8268e+06	5.65598e+06	5.31393e+06	8.69596e+06	4.05533e+06	7.08331e+06	7.10684e+06	7.62305e+06	6.32146e+06	5.80769e+06	5.86834e+06	5.88434e+06	5.70622e+06
2.494_208.08508	0.9916	0.955849	0.980322	0.1112	kd_1:control	POS	2.494	208.085	C10 H12 N2 O3	L-kynurenine	0.00028295	1.35978	95.1076	level1	BMDB	C00328	HMDB0000684	Organic oxygen compounds	Carbonyl compounds	Organooxygen compounds	Organic oxygen compounds	Amino acid metabolism	Tryptophan metabolism	map00380 Tryptophan metabolism; map01100 Metabolic pathways; map05143 African trypanosomiasis	Non-significant	7.85567e+06	8.13317e+06	8.81054e+06	9.30671e+06	7.9876e+06	8.76289e+06	9.93248e+06	7.17433e+06	9.23689e+06	7.93602e+06	8.34239e+06	1.00263e+07	1.06299e+07	9.88199e+06	9.65217e+06	7.80214e+06	9.28927e+06	7.63592e+06	8.50889e+06	7.92206e+06	9.25914e+06
2.707_165.07904	1.0488	0.124599	0.316207	1.0365	kd_1:control	POS	2.707	165.079	C9 H11 N O2	L-phenylalanine	6.63601e-05	0.40199	94.432	level1	BMDB	C02057	HMDB0000159	Organic acids and derivatives	Amino acids, peptides, and analogues	Carboxylic acids and derivatives	Amino acids	NA	NA	NA	Non-significant	3.80589e+09	3.53782e+09	3.59679e+09	3.73136e+09	3.60083e+09	3.61591e+09	3.66794e+09	3.67509e+09	3.56343e+09	3.92047e+09	3.78255e+09	3.71585e+09	3.84197e+09	3.84187e+09	4.23606e+09	4.04497e+09	3.88289e+09	3.79011e+09	3.69812e+09	3.67544e+09	3.68233e+09
2.725_157.08268	0.9973	0.84801	0.939125	0.0291211	kd_1:control	POS	2.725	157.083	C7 H11 N O3	Tiglylglycine	0.00878885	55.9536	86.5831	level1	Decode	NA	HMDB0000959	Organic acids and derivatives	Amino acids, peptides, and analogues	Carboxylic acids and derivatives	Amino acids, peptides, and analogues	NA	NA	NA	Non-significant	7.87349e+09	7.32458e+09	7.45065e+09	7.70867e+09	7.46845e+09	3.69662e+09	7.61753e+09	7.62922e+09	7.37114e+09	7.50349e+09	7.53703e+09	7.61911e+09	7.90631e+09	8.32685e+09	4.86231e+09	8.6569e+09	8.63732e+09	4.00371e+09	7.30215e+09	7.94534e+09	7.40899e+09
2.763_99.06856	1.5075	0.080705	0.238462	1.30163	kd_1:control	POS	2.763	99.0686	C5 H9 N O	2-piperidinone	0.000147575	1.48963	90.1868	level1	Decode	NA	HMDB0011749	Organoheterocyclic compounds	Piperidinones	Piperidines	Organoheterocyclic compounds	NA	NA	NA	Non-significant	7.93794e+07	5.44302e+07	5.51512e+07	7.80334e+07	5.67605e+07	5.97144e+07	5.83886e+07	4.14529e+07	5.84778e+07	4.40855e+07	7.9775e+07	7.52773e+07	4.03019e+07	9.51257e+07	8.68722e+07	8.50677e+07	9.38876e+07	6.31467e+07	6.22957e+07	8.05923e+07	6.05845e+07
2.784_242.09036	0.7765	0.009941	0.065377	1.42283	kd_1:control	POS	2.784	242.09	C10 H14 N2 O5	Thymidine	9.10467e-05	0.376086	61.7122	level1	BMDB	C00214	HMDB0000273	Nucleosides, nucleotides, and analogues	Pyrimidine 2'-deoxyribonucleosides	Pyrimidine nucleosides	Nucleic acids and analogues	Nucleotide metabolism	Pyrimidine metabolism	map00240 Pyrimidine metabolism; map01100 Metabolic pathways	Non-significant	1.393e+06	1.23372e+06	1.18844e+06	1.23806e+06	1.14958e+06	1.22601e+06	1.20533e+06	1.5485e+06	1.57798e+06	1.75847e+06	1.46374e+06	1.56799e+06	1.77789e+06	1.22944e+06	1.15315e+06	1.25981e+06	1.45784e+06	1.99291e+06	1.40864e+06	1.55456e+06	1.76945e+06
3.036_183.05304	1.1529	0.002597	0.026683	1.53899	kd_1:control	NEG	3.036	183.053	C8 H9 N O4	4-pyridoxic acid	-0.000119785	-0.654373	92.0188	level1	Decode	C00847	HMDB0000017	Organoheterocyclic compounds	Pyridinecarboxylic acids and derivatives	Pyridines and derivatives	Pyridine and derivatives	Metabolism of cofactors and vitamins	Vitamin B6 metabolism	map00750 Vitamin B6 metabolism; map01100 Metabolic pathways; map01120 Microbial metabolism in diverse environments	Non-significant	1.46704e+06	1.41531e+06	1.43513e+06	1.3777e+06	1.35015e+06	1.36445e+06	1.40886e+06	1.43979e+06	1.31085e+06	1.59369e+06	1.49635e+06	1.59134e+06	1.48355e+06	1.75341e+06	1.83559e+06	1.83686e+06	1.6817e+06	1.51371e+06	1.40296e+06	1.43912e+06	1.47546e+06
3.097_166.06288	0.8456	0.097446	0.267938	1.1179	kd_1:control	NEG	3.097	166.063	C9 H10 O3	Phenyllactic acid	-0.000115302	-0.694326	95.5267	level1	Decode	NA	HMDB0094696	Organic acids and derivatives	Amino acids, peptides, and analogues	Carboxylic acids and derivatives	Amino acids, peptides, and analogues	NA	NA	NA	Non-significant	1.92704e+06	1.89002e+06	1.98733e+06	1.97157e+06	1.96074e+06	2.02986e+06	2.12952e+06	2.04308e+06	2.10113e+06	3.19147e+06	2.34944e+06	2.53638e+06	2.45161e+06	2.27069e+06	2.12098e+06	2.24202e+06	2.26915e+06	1.93536e+06	2.59917e+06	1.89515e+06	1.95809e+06
3.107_204.08968	0.9793	0.468362	0.684196	0.519986	kd_1:control	NEG	3.107	204.09	C11 H12 N2 O2	L-tryptophan	-0.000196255	-0.961611	98.4918	level1	BMDB	C00078	HMDB0000929	Organoheterocyclic compounds	Indolyl carboxylic acids and derivatives	Indoles and derivatives	Amino acids	Amino acid metabolism	Glycine, serine and threonine metabolism	map00260 Glycine, serine and threonine metabolism; map00380 Tryptophan metabolism; map00400 Phenylalanine, tyrosine and tryptophan biosynthesis; map00404 Staurosporine biosynthesis; map00901 Indole alkaloid biosynthesis; map00966 Glucosinolate biosynthesis; map00970 Aminoacyl-tRNA biosynthesis; map00998 Biosynthesis of various secondary metabolites - part 2; map01060 Biosynthesis of plant seconda…	Non-significant	3.05349e+07	3.02653e+07	2.93199e+07	2.93239e+07	2.83723e+07	2.96454e+07	2.87753e+07	2.92943e+07	2.86988e+07	3.64045e+07	3.5563e+07	3.36546e+07	3.60776e+07	3.41841e+07	3.68847e+07	3.39788e+07	3.3712e+07	3.46955e+07	3.28778e+07	3.27858e+07	3.30221e+07
3.373_187.06354	1.0153	0.53819	0.741412	0.454893	kd_1:control	POS	3.373	187.064	C11 H9 N O2	Indoleacrylic acid	0.000207427	1.10886	94.9174	level1	Decode	NA	HMDB0000734	Organoheterocyclic compounds	Indoles	Indoles and derivatives	Indoles	NA	NA	NA	Non-significant	6.87404e+08	6.55815e+08	6.6374e+08	6.71469e+08	6.72265e+08	6.75359e+08	6.6534e+08	6.57561e+08	6.57016e+08	7.60234e+08	7.18327e+08	7.17556e+08	7.28508e+08	7.08544e+08	7.56092e+08	7.70898e+08	7.3393e+08	7.18542e+08	6.84835e+08	7.00457e+08	6.95946e+08
3.527_297.08959	0.9152	0.647678	0.826213	0.342533	kd_1:control	POS	3.527	297.09	C11 H15 N5 O3 S	5'-methylthioadenosine	3.50428e-05	0.117954	93.9446	level1	BMDB	C00170	HMDB0001173	Nucleosides, nucleotides, and analogues	5'-deoxy-5'-thionucleosides	5'-deoxyribonucleosides	Nucleic acids and analogues	Amino acid metabolism	Cysteine and methionine metabolism	map00270 Cysteine and methionine metabolism; map00908 Zeatin biosynthesis; map01060 Biosynthesis of plant secondary metabolites; map01100 Metabolic pathways	Non-significant	8.36427e+08	8.21995e+08	8.10667e+08	8.41446e+08	8.39818e+08	8.35322e+08	8.18392e+08	8.18673e+08	8.30245e+08	1.22876e+09	7.66854e+08	1.15419e+09	6.89499e+08	1.41098e+09	6.73969e+08	8.12877e+08	6.15922e+08	8.50597e+08	1.0297e+09	7.32049e+08	1.36971e+09
3.587_126.03187	1.0013	0.945527	0.977204	0.143978	kd_1:control	POS	3.587	126.032	C6 H6 O3	5-hydroxymethyl-2-furancarboxaldehyde	0.000171119	1.35775	76.0408	level1	Decode	C11101	HMDB0034355	Organic oxygen compounds	Carbonyl compounds	Organooxygen compounds	Organic oxygen compounds	Xenobiotics biodegradation and metabolism	Furfural degradation	map00365 Furfural degradation; map01120 Microbial metabolism in diverse environments	Non-significant	2.03121e+07	1.89077e+07	1.90326e+07	1.90671e+07	1.90352e+07	1.99115e+07	1.93712e+07	1.91937e+07	1.87926e+07	2.21973e+07	2.06527e+07	1.89138e+07	2.28772e+07	2.0538e+07	2.13753e+07	2.22609e+07	2.05729e+07	2.24742e+07	2.0471e+07	2.10483e+07	2.03934e+07
3.587_191.06175	0.9916	0.879295	0.954068	0.183414	kd_1:control	POS	3.587	191.062	C7 H13 N O3 S	N-acetylmethionine	0.000139205	0.728587	91.9291	level1	BMDB	C02712	HMDB0011745	Organic acids and derivatives	Amino acids, peptides, and analogues	Carboxylic acids and derivatives	Amino acids, peptides, and analogues	NA	NA	NA	Non-significant	8.52955e+07	7.96163e+07	8.06469e+07	8.24657e+07	8.11005e+07	8.18143e+07	8.06654e+07	8.04266e+07	7.8477e+07	9.45192e+07	8.95939e+07	8.09549e+07	9.54752e+07	8.4958e+07	9.22333e+07	9.43089e+07	8.6029e+07	9.53263e+07	8.726e+07	8.88451e+07	8.60781e+07
3.769_114.06821	1.0306	0.697482	0.858158	0.366842	kd_1:control	POS	3.769	114.068	C6 H10 O2	2_methyl_4_pentenoic acid	0.00013154	1.15317	84.7404	level1	BMDB2	NA	HMDB0031158	Lipids and lipid-like molecules	Fatty acids and conjugates	Fatty Acyls	Fatty acyls[FA]	NA	NA	NA	Non-significant	4.44618e+06	4.25324e+06	4.1909e+06	4.02212e+06	4.2632e+06	4.37255e+06	4.44381e+06	4.48413e+06	4.46949e+06	1.50367e+07	1.73451e+07	1.35202e+07	1.83066e+07	1.84982e+07	1.63023e+07	1.47886e+07	1.65817e+07	1.40147e+07	1.23948e+07	1.69492e+07	1.49872e+07
3.898_104.02639	1.2515	0.00077	0.012508	1.63423	kd_1:control	POS	3.898	104.026	C7 H6 O2	4-hydroxybenzaldehyde	-18.0104	-147582	85.3181	level1	BMDB	C00633	HMDB0011718	Organic oxygen compounds	Carbonyl compounds	Organooxygen compounds	Organic oxygen compounds	Xenobiotics biodegradation and metabolism	Bisphenol degradation	map00363 Bisphenol degradation; map00623 Toluene degradation; map00627 Aminobenzoate degradation; map01061 Biosynthesis of phenylpropanoids; map01100 Metabolic pathways; map01120 Microbial metabolism in diverse environments	Up	6.72953e+06	6.52677e+06	6.52929e+06	6.67438e+06	6.71236e+06	6.78706e+06	6.67969e+06	6.56768e+06	6.45689e+06	6.38898e+06	6.16298e+06	6.44601e+06	6.44327e+06	7.62477e+06	7.8846e+06	8.50183e+06	7.82893e+06	7.78114e+06	7.5394e+06	7.91618e+06	7.52712e+06
3.898_179.05844	1.2302	0.002043	0.023231	1.63703	kd_1:control	POS	3.898	179.058	C9 H9 N O3	Hippuric acid	0.000196844	1.09933	92.5005	level1	Decode	C01586	HMDB0000714	Benzenoids	Benzoic acids and derivatives	Benzene and substituted derivatives	Benzene and derivatives	Amino acid metabolism	Phenylalanine metabolism	map00360 Phenylalanine metabolism; map01100 Metabolic pathways	Up	1.51118e+07	1.51435e+07	1.4751e+07	1.53516e+07	1.52365e+07	1.5129e+07	1.5104e+07	1.4322e+07	1.44378e+07	1.42925e+07	1.42874e+07	1.45177e+07	1.45343e+07	1.70806e+07	1.79298e+07	1.87749e+07	1.7116e+07	1.7088e+07	1.66742e+07	1.78695e+07	1.66418e+07
4.149_147.03227	0.8644	0.838841	0.935645	0.304131	kd_1:control	POS	4.149	147.032	C8 H5 N O2	1h-indole-2,3-dione	0.000245801	1.67175	72.6514	level1	Decode	C11129	HMDB0061933	Organoheterocyclic compounds	Indolines	Indoles and derivatives	Indole and derivatives	NA	NA	NA	Non-significant	714932	690591	580257	681022	773378	702901	633719	657611	630557	70115.6	221392	121090	68470.7	83733	125087	65483.6	141535	545287	70270.4	69639.7	5.255e+06
4.263_218.10575	0.7396	0.027148	0.12697	1.36811	kd_1:control	POS	4.263	218.106	C12 H14 N2 O2	N-acetylserotonin	0.000220628	1.01156	81.584	level1	BMDB	C00978	HMDB0001238	Organoheterocyclic compounds	Hydroxyindoles	Indoles and derivatives	Indole and derivatives	Amino acid metabolism	Tryptophan metabolism	map00380 Tryptophan metabolism; map01100 Metabolic pathways	Non-significant	2.48309e+06	2.29559e+06	2.44169e+06	2.38267e+06	2.43046e+06	2.40601e+06	2.32344e+06	2.28181e+06	2.18747e+06	3.13282e+06	2.44767e+06	3.58042e+06	2.93609e+06	2.29572e+06	2.25121e+06	2.35005e+06	2.04943e+06	2.31e+06	2.36651e+06	2.3456e+06	3.10058e+06
4.457_376.13832	1.3303	0.022299	0.109782	1.50992	kd_1:control	POS	4.457	376.138	C17 H20 N4 O6	Riboflavin	3.2794e-05	0.0871861	69.1304	level1	BMDB	C00255	HMDB0000244	Organoheterocyclic compounds	Alloxazines and isoalloxazines	Pteridines and derivatives	Pteridines and derivatives	Metabolism of cofactors and vitamins	Riboflavin metabolism	map00740 Riboflavin metabolism; map01100 Metabolic pathways; map01110 Biosynthesis of secondary metabolites; map02010 ABC transporters; map04977 Vitamin digestion and absorption	Non-significant	2.63686e+06	2.50305e+06	2.67855e+06	2.76891e+06	2.49151e+06	2.632e+06	2.7505e+06	2.64453e+06	2.56062e+06	2.01992e+06	2.81768e+06	2.36526e+06	2.54397e+06	3.34818e+06	3.26005e+06	3.24995e+06	3.10812e+06	3.16003e+06	3.00479e+06	3.26245e+06	2.76001e+06
5.464_144.11520	1.0044	0.996464	0.998115	0.200605	kd_1:control	POS	5.464	144.115	C8 H16 O2	Caprylic acid	0.000169075	1.1732	75.5025	level1	Decode	C06423	HMDB0000482	Lipids and lipid-like molecules	Fatty acids and conjugates	Fatty Acyls	Fatty acyls[FA]	Lipid metabolism	Fatty acid biosynthesis	map00061 Fatty acid biosynthesis; map00785 Lipoic acid metabolism; map01060 Biosynthesis of plant secondary metabolites; map01066 Biosynthesis of alkaloids derived from terpenoid and polyketide; map01100 Metabolic pathways	Non-significant	1.69706e+07	1.6421e+07	1.62733e+07	1.64994e+07	1.73912e+07	1.63511e+07	1.72454e+07	1.77117e+07	1.84901e+07	6.15053e+07	7.7726e+07	6.62994e+07	7.75469e+07	8.44784e+07	6.17044e+07	6.22161e+07	7.59221e+07	5.7405e+07	5.31639e+07	7.37378e+07	6.52063e+07
7.481_273.26660	0.9077	0.288657	0.515275	0.7573	kd_1:control	POS	7.481	273.267	C16 H32 O2	Palmitic acid	17.0264	66446.9	94.5672	level1	Public	C00249	HMDB0000220	Lipids and lipid-like molecules	Fatty acids and conjugates	Fatty Acyls	Fatty acyls[FA]	Lipid metabolism	Fatty acid biosynthesis	map00061 Fatty acid biosynthesis; map00062 Fatty acid elongation; map00071 Fatty acid degradation; map00073 Cutin, suberine and wax biosynthesis; map01040 Biosynthesis of unsaturated fatty acids; map01060 Biosynthesis of plant secondary metabolites; map01100 Metabolic pathways; map01212 Fatty acid metabolism	Non-significant	8.56319e+09	8.44212e+09	8.41206e+09	8.42973e+09	8.39022e+09	8.61591e+09	8.41773e+09	8.43785e+09	8.297e+09	6.34538e+09	5.21596e+09	4.98663e+09	4.62899e+09	4.46568e+09	5.25322e+09	4.92147e+09	4.58268e+09	4.86887e+09	4.33803e+09	4.84728e+09	5.34648e+09
8.685_295.25096	1.2646	0.067787	0.216864	1.26304	kd_1:control	POS	8.685	295.251	C18 H30 O2	Gamma-linolenic acid	17.0264	61196.5	66.4135	level1	BMDB	C06426	HMDB0003073	Lipids and lipid-like molecules	Lineolic acids and derivatives	Fatty Acyls	Fatty acyls[FA]	Lipid metabolism	Linoleic acid metabolism	map00591 Linoleic acid metabolism; map01040 Biosynthesis of unsaturated fatty acids; map01100 Metabolic pathways	Non-significant	1.00885e+08	9.45396e+07	9.24424e+07	9.12382e+07	9.8736e+07	9.86061e+07	9.35288e+07	9.31796e+07	9.3142e+07	1.03678e+08	1.47827e+08	9.98247e+07	1.24831e+08	1.48776e+08	1.62778e+08	1.47785e+08	1.42827e+08	1.14094e+08	1.57168e+08	1.11235e+08	1.26432e+08
8.885_278.22447	1.1689	0.292315	0.517826	0.709819	kd_1:control	POS	8.885	278.224	C18 H32 O2	Linoleic acid	-2.01576	-7192.99	81.37	level1	Public	C01595	HMDB0000673	Lipids and lipid-like molecules	Lineolic acids and derivatives	Fatty Acyls	Fatty acyls[FA]	Lipid metabolism	Linoleic acid metabolism	map00591 Linoleic acid metabolism; map01040 Biosynthesis of unsaturated fatty acids; map01060 Biosynthesis of plant secondary metabolites; map01100 Metabolic pathways	Non-significant	5.62648e+07	5.8889e+07	5.42147e+07	5.89375e+07	5.35372e+07	5.87153e+07	5.44843e+07	5.63662e+07	5.53148e+07	5.11792e+07	8.66121e+07	5.76782e+07	6.86362e+07	9.11975e+07	6.94881e+07	8.46085e+07	6.34091e+07	4.8021e+07	8.89352e+07	5.38047e+07	7.13783e+07
9.429_302.24574	1.2604	0.075979	0.230605	1.17477	kd_1:control	POS	9.429	302.246	C17 H34 O4	Rac-glycerol 1-myristate	3.19129e-05	0.105586	96.534	level1	BMDB	NA	NA	NA	NA	NA	NA	NA	NA	NA	Non-significant	1.65531e+07	1.69366e+07	1.64387e+07	1.65889e+07	1.69386e+07	1.6167e+07	1.71281e+07	1.55205e+07	1.47779e+07	7.26399e+06	4.70078e+06	5.26776e+06	5.95087e+06	6.33914e+06	7.64827e+06	7.96255e+06	7.27085e+06	6.22049e+06	5.8476e+06	6.71108e+06	7.5335e+06
9.854_356.29268	1.4911	0.043087	0.167087	1.42634	kd_1:control	POS	9.854	356.293	C21 H40 O4	1-oleoyl-rac-glycerol	1.92712e-05	0.0540881	95.527	level1	BMDB	NA	HMDB0011567	Lipids and lipid-like molecules	Monoradylglycerols	Glycerolipids	Glycerolipids[GL]	NA	NA	NA	Non-significant	1.27927e+08	1.19556e+08	1.2007e+08	1.1707e+08	1.14672e+08	1.84858e+08	2.11436e+08	1.18755e+08	1.15932e+08	3.16168e+07	4.69594e+07	3.04512e+07	4.98455e+07	5.49049e+07	6.30624e+07	5.83252e+07	6.06031e+07	5.55517e+07	6.61877e+07	6.50978e+07	7.67853e+07
0.587_111.03207	0.8848	0.151025	0.35493	0.980162	kd_1:control	NEG	0.587	111.032	C5 H5 N O2	Pyrrole-2-carboxylic acid	3.79662e-05	0.341939	76.1818	level2	mzCloud	C05942	HMDB0004230	Organoheterocyclic compounds	Pyrrole carboxylic acids and derivatives	Pyrroles	Organoheterocyclic compounds	Amino acid metabolism	Arginine and proline metabolism	map00330 Arginine and proline metabolism	Non-significant	1.54944e+06	1.73034e+06	1.6874e+06	1.682e+06	1.67159e+06	1.72861e+06	1.75908e+06	1.84249e+06	1.64917e+06	2.03137e+06	1.73938e+06	2.06247e+06	2.32776e+06	1.79351e+06	1.91799e+06	1.88403e+06	1.62525e+06	1.97516e+06	1.84102e+06	2.11574e+06	2.08101e+06
0.613_339.99566	0.9427	0.738962	0.882997	0.325368	kd_1:control	NEG	0.613	339.996	C6 H14 O12 P2	D-myo-inositol 1,4-bisphosphate	-0.000391196	-1.15059	91.6552	level2	mzCloud	C01220	HMDB0000968	Organic oxygen compounds	Alcohols and polyols	Organooxygen compounds	Alcohols	Carbohydrate metabolism	Inositol phosphate metabolism	map00562 Inositol phosphate metabolism; map01100 Metabolic pathways; map04070 Phosphatidylinositol signaling system	Non-significant	2.98757e+06	3.15893e+06	3.29439e+06	3.13395e+06	3.3411e+06	3.31757e+06	3.45053e+06	3.29495e+06	3.58246e+06	3.5636e+06	3.51551e+06	5.67076e+06	4.35669e+06	3.42988e+06	3.99876e+06	4.59789e+06	4.09989e+06	3.78244e+06	3.49614e+06	4.03403e+06	4.26573e+06
0.615_580.03373	1.0923	0.076939	0.231803	1.18618	kd_1:control	NEG	0.615	580.034	C15 H22 N2 O18 P2	Uridine 5'-diphosphoglucuronic acid	-0.000551763	-0.951259	93.0171	level2	mzCloud	C00167	HMDB0000935	Organoheterocyclic compounds	Gamma butyrolactones	Lactones	Organoheterocyclic compounds	Carbohydrate metabolism	Pentose and glucuronate interconversions	map00040 Pentose and glucuronate interconversions; map00053 Ascorbate and aldarate metabolism; map00520 Amino sugar and nucleotide sugar metabolism; map01100 Metabolic pathways	Non-significant	9.04784e+06	1.04375e+07	9.86241e+06	1.00536e+07	1.09855e+07	1.02454e+07	1.03735e+07	1.0584e+07	1.05899e+07	1.07962e+07	1.17084e+07	1.19258e+07	1.27957e+07	1.23264e+07	1.27977e+07	1.33173e+07	1.31429e+07	1.23432e+07	1.20468e+07	1.31844e+07	1.2043e+07
0.64_404.00174	0.6927	0.04325	0.167534	1.21847	kd_1:control	NEG	0.64	404.002	C9 H14 N2 O12 P2	Uridine 5'-diphosphate (udp)	-0.00046123	-1.14165	79.4585	level2	mzCloud	C00015	HMDB0000295	Nucleosides, nucleotides, and analogues	Pyrimidine ribonucleotides	Pyrimidine nucleotides	Nucleic acids and analogues	Nucleotide metabolism	Pyrimidine metabolism	map00240 Pyrimidine metabolism; map00908 Zeatin biosynthesis; map01100 Metabolic pathways; map04080 Neuroactive ligand-receptor interaction	Non-significant	1.80308e+06	2.10621e+06	2.37784e+06	2.36967e+06	2.45148e+06	2.21913e+06	2.48409e+06	2.53747e+06	2.72303e+06	2.92742e+06	2.66152e+06	4.42678e+06	3.09663e+06	2.09069e+06	2.09231e+06	2.51382e+06	2.38641e+06	2.20722e+06	2.75484e+06	2.84521e+06	2.95794e+06
0.642_172.01358	0.9714	0.840069	0.935705	0.357494	kd_1:control	NEG	0.642	172.014	C3 H9 O6 P	Glycerol 3-phosphate	-9.311e-05	-0.541294	89.9358	level2	mzCloud	C03189	HMDB0000126	Lipids and lipid-like molecules	Glycerophosphates	Glycerophospholipids	Glycerophospholipids[GP]	NA	NA	NA	Non-significant	8.20822e+07	8.92353e+07	9.26398e+07	8.59457e+07	9.24686e+07	8.61043e+07	9.33257e+07	9.52229e+07	9.53687e+07	1.04026e+08	1.02794e+08	7.7495e+07	1.15295e+08	9.64394e+07	1.01281e+08	9.42114e+07	9.6254e+07	1.2331e+08	1.04679e+08	1.18734e+08	1.06742e+08
0.646_566.05452	0.6348	0.002042	0.023231	1.53976	kd_1:control	NEG	0.646	566.055	C15 H24 N2 O17 P2	Uridine 5'-diphosphogalactose	-0.000502816	-0.888282	93.1898	level2	mzCloud	C00052	HMDB0000302	Nucleosides, nucleotides, and analogues	Pyrimidine nucleotide sugars	Pyrimidine nucleotides	Nucleic acids and analogues	Carbohydrate metabolism	Galactose metabolism	map00052 Galactose metabolism; map00520 Amino sugar and nucleotide sugar metabolism; map01100 Metabolic pathways	Down	2.47262e+06	2.56808e+06	3.34747e+06	2.76603e+06	3.56184e+06	2.80757e+06	3.32311e+06	3.52173e+06	3.35935e+06	3.61284e+06	3.13523e+06	4.22631e+06	4.03499e+06	2.10876e+06	2.27355e+06	2.53643e+06	2.60934e+06	4.20523e+06	3.64379e+06	4.27582e+06	3.63186e+06
0.649_103.06335	0.9364	0.073672	0.225943	1.13253	kd_1:control	NEG	0.649	103.063	C4 H9 N O2	<u+03a5>-aminobutyric acid (gaba)	2.3772e-05	0.230655	79.5381	level2	mzCloud	C00334	HMDB0000112	Organic acids and derivatives	Amino acids, peptides, and analogues	Carboxylic acids and derivatives	Amino acids, peptides, and analogues	Amino acid metabolism	Alanine, aspartate and glutamate metabolism	map00250 Alanine, aspartate and glutamate metabolism; map00330 Arginine and proline metabolism; map00410 beta-Alanine metabolism; map00650 Butanoate metabolism; map00760 Nicotinate and nicotinamide metabolism; map01100 Metabolic pathways; map01120 Microbial metabolism in diverse environments; map02024 Quorum sensing; map04024 cAMP signaling pathway; map04080 Neuroactive ligand-receptor interactio…	Non-significant	3.17863e+07	3.53923e+07	3.38655e+07	3.45525e+07	3.57232e+07	3.44965e+07	3.65056e+07	3.62023e+07	3.56895e+07	4.0995e+07	3.88505e+07	3.9889e+07	4.31403e+07	3.77957e+07	3.68647e+07	3.74334e+07	4.04238e+07	3.98378e+07	3.83276e+07	4.57315e+07	4.03895e+07
0.65_131.05811	0.8761	0.013208	0.077915	1.47994	kd_1:control	NEG	0.65	131.058	C5 H9 N O3	N-acetylalanine	-0.000128164	-0.97792	83.359	level2	mzCloud	NA	HMDB0000766	Organic acids and derivatives	Amino acids, peptides, and analogues	Carboxylic acids and derivatives	Amino acids, peptides, and analogues	NA	NA	NA	Non-significant	5.65304e+06	6.33377e+06	6.07193e+06	5.85684e+06	5.8733e+06	5.38557e+06	6.03082e+06	5.81829e+06	6.00054e+06	6.74707e+06	6.37738e+06	6.25239e+06	7.07374e+06	5.71524e+06	5.96677e+06	5.77095e+06	5.72045e+06	5.80104e+06	8.34594e+06	8.93693e+06	7.4432e+06
0.653_222.06702	1.022	0.600241	0.792453	0.409009	kd_1:control	NEG	0.653	222.067	C7 H14 N2 O4 S	Cystathionine	-0.000409908	-1.84587	62.4382	level2	mzCloud	C00542	HMDB0000455	Organic acids and derivatives	Amino acids, peptides, and analogues	Carboxylic acids and derivatives	Amino acids, peptides, and analogues	NA	NA	NA	Non-significant	1.10225e+07	1.14935e+07	1.17863e+07	1.16939e+07	1.20806e+07	1.15825e+07	1.21559e+07	1.25656e+07	1.2596e+07	1.35331e+07	1.2913e+07	1.26152e+07	1.4783e+07	1.3361e+07	1.3187e+07	1.404e+07	1.44389e+07	1.30594e+07	1.21544e+07	1.42723e+07	1.30564e+07
0.674_125.01463	0.9989	0.99661	0.998115	0.157971	kd_1:control	NEG	0.674	125.015	C2 H7 N O3 S	Taurine	-3.05725e-05	-0.244551	95.325	level2	mzCloud	C00245	HMDB0000251	Organic acids and derivatives	Organosulfonic acids and derivatives	Organic sulfonic acids and derivatives	Organic acids	Lipid metabolism	Primary bile acid biosynthesis	map00120 Primary bile acid biosynthesis; map00430 Taurine and hypotaurine metabolism; map00920 Sulfur metabolism; map01100 Metabolic pathways; map02010 ABC transporters; map04080 Neuroactive ligand-receptor interaction	Non-significant	6.27042e+07	6.88312e+07	6.44556e+07	6.7946e+07	6.67518e+07	6.67006e+07	7.07938e+07	6.46804e+07	6.60037e+07	6.95365e+07	6.68165e+07	7.22926e+07	8.04462e+07	7.03227e+07	6.88994e+07	7.16312e+07	7.79213e+07	7.49469e+07	7.27765e+07	8.43373e+07	7.37129e+07
0.676_103.09976	1.3437	0.001427	0.019153	1.5762	kd_1:control	POS	0.676	103.1	C5 H13 N O	Choline	4.43728e-05	0.430388	84.8659	level2	mzCloud	C00114	HMDB0000097	Organic nitrogen compounds	Quaternary ammonium salts	Organonitrogen compounds	Organic nitrogen compounds	Amino acid metabolism	Glycine, serine and threonine metabolism	map00260 Glycine, serine and threonine metabolism; map00564 Glycerophospholipid metabolism; map01100 Metabolic pathways; map02010 ABC transporters; map04725 Cholinergic synapse; map04976 Bile secretion; map05231 Choline metabolism in cancer	Up	5.1641e+08	5.63944e+08	6.05463e+08	5.36049e+08	5.79345e+08	5.8333e+08	5.79632e+08	5.6126e+08	5.99077e+08	4.9397e+08	5.20902e+08	5.50206e+08	5.97023e+08	7.18392e+08	7.12671e+08	6.83321e+08	7.9075e+08	6.74527e+08	5.7214e+08	6.53415e+08	5.02872e+08
0.685_89.04785	1.0985	0.118081	0.304488	1.02862	kd_1:control	POS	0.685	89.0478	C3 H7 N O2	<df>-alanine	0.000169307	1.9013	81.4524	level2	mzCloud	C00099	HMDB0000056	Organic acids and derivatives	Amino acids, peptides, and analogues	Carboxylic acids and derivatives	Amino acids, peptides, and analogues	Nucleotide metabolism	Pyrimidine metabolism	map00240 Pyrimidine metabolism; map00410 beta-Alanine metabolism; map00640 Propanoate metabolism; map00770 Pantothenate and CoA biosynthesis; map01100 Metabolic pathways; map01110 Biosynthesis of secondary metabolites; map04080 Neuroactive ligand-receptor interaction; map04974 Protein digestion and absorption	Non-significant	1.43512e+08	1.62857e+08	1.55067e+08	1.48027e+08	1.56155e+08	1.5612e+08	1.47835e+08	1.56885e+08	1.59896e+08	1.45932e+08	1.49898e+08	1.63913e+08	1.75083e+08	1.64944e+08	1.69778e+08	1.73265e+08	1.89385e+08	1.75083e+08	1.63245e+08	1.74672e+08	1.48621e+08
0.687_90.03167	1.1221	0.013228	0.077915	1.41419	kd_1:control	NEG	0.687	90.0317	C3 H6 O3	L-(+)-lactic acid	-2.63885e-05	-0.293103	82.5774	level2	mzCloud	C00186	HMDB0000190	Organic acids and derivatives	Alpha hydroxy acids and derivatives	Hydroxy acids and derivatives	Organic acids	Carbohydrate metabolism	Glycolysis / Gluconeogenesis	map00010 Glycolysis / Gluconeogenesis; map00051 Fructose and mannose metabolism; map00620 Pyruvate metabolism; map00640 Propanoate metabolism; map00643 Styrene degradation; map01100 Metabolic pathways; map01110 Biosynthesis of secondary metabolites; map01120 Microbial metabolism in diverse environments; map01130 Biosynthesis of antibiotics; map04024 cAMP signaling pathway; map04066 HIF-1 signalin…	Non-significant	5.11708e+08	5.27681e+08	5.0759e+08	5.33953e+08	5.11782e+08	4.98735e+08	5.49122e+08	5.10592e+08	5.13662e+08	5.56413e+08	5.4152e+08	5.66994e+08	6.11248e+08	6.12412e+08	6.24241e+08	6.542e+08	6.63294e+08	5.45436e+08	5.3938e+08	5.88106e+08	5.32657e+08
0.69_183.06634	1.1883	0.042938	0.166993	1.22637	kd_1:control	POS	0.69	183.066	C5 H14 N O4 P	Phosphorylcholine	0.000292689	1.59882	69.841	level2	Public	NA	NA	NA	NA	NA	NA	NA	NA	NA	Non-significant	7.71987e+08	8.30872e+08	8.154e+08	7.8853e+08	8.07903e+08	8.47806e+08	7.84379e+08	7.97756e+08	8.11649e+08	7.27213e+08	7.31659e+08	8.34564e+08	8.93342e+08	8.87495e+08	9.3858e+08	8.88355e+08	1.07237e+09	9.41999e+08	7.9435e+08	9.51723e+08	7.85976e+08
0.702_145.11057	0.9597	0.43604	0.65798	0.5949	kd_1:control	POS	0.702	145.111	C7 H15 N O2	Acetylcholine	0.000292326	2.01451	91.1511	level2	mzCloud	C01996	HMDB0000895	Organic nitrogen compounds	Quaternary ammonium salts	Organonitrogen compounds	Organic nitrogen compounds	Lipid metabolism	Glycerophospholipid metabolism	map00564 Glycerophospholipid metabolism; map04024 cAMP signaling pathway; map04080 Neuroactive ligand-receptor interaction; map04721 Synaptic vesicle cycle; map04725 Cholinergic synapse; map04742 Taste transduction; map04810 Regulation of actin cytoskeleton; map04911 Insulin secretion; map04970 Salivary secretion; map04971 Gastric acid secretion; map04972 Pancreatic secretion; map04976 Bile secre…	Non-significant	7.70802e+07	8.91839e+07	8.88473e+07	9.44219e+07	8.68216e+07	8.57917e+07	8.04421e+07	8.9576e+07	8.43095e+07	8.14619e+07	8.56715e+07	8.52948e+07	9.49616e+07	8.38382e+07	8.8209e+07	7.45936e+07	8.67631e+07	1.05267e+08	9.14174e+07	1.1049e+08	1.00487e+08
0.715_129.04260	0.7854	0.006637	0.048989	1.47283	kd_1:control	NEG	0.715	129.043	C5 H7 N O3	4-oxoproline	4.78295e-06	0.0370649	95.8097	level2	mzCloud	C01877	NA	NA	NA	NA	NA	Amino acid metabolism	Arginine and proline metabolism	map00330 Arginine and proline metabolism; map01100 Metabolic pathways	Down	3.5873e+07	3.52027e+07	3.40553e+07	3.46956e+07	3.41558e+07	3.36438e+07	3.38812e+07	3.24994e+07	3.28399e+07	4.40045e+07	4.24237e+07	4.0542e+07	5.01585e+07	3.24622e+07	3.47883e+07	3.7429e+07	3.44362e+07	4.12509e+07	3.75712e+07	3.65244e+07	3.81673e+07
0.715_388.12115	1.3833	0.100382	0.273452	1.02052	kd_1:control	NEG	0.715	388.121	C12 H22 O11	A-lactose	46.0049	134472	81.5245	level2	mzCloud	C00243	HMDB0000186	Organic oxygen compounds	Carbohydrates and carbohydrate conjugates	Organooxygen compounds	Carbohydrates	Carbohydrate metabolism	Galactose metabolism	map00052 Galactose metabolism; map01100 Metabolic pathways; map02010 ABC transporters; map02060 Phosphotransferase system (PTS); map04973 Carbohydrate digestion and absorption	Non-significant	9.95939e+06	1.01374e+07	1.04213e+07	1.03632e+07	1.09396e+07	1.0523e+07	1.00494e+07	1.01672e+07	9.94924e+06	9.22783e+06	1.23581e+07	1.01496e+07	9.83943e+06	1.21956e+07	1.14779e+07	2.04957e+07	1.3343e+07	1.02792e+07	1.43897e+07	1.08269e+07	1.11581e+07
0.724_427.02871	0.8038	0.050833	0.184728	1.19806	kd_1:control	NEG	0.724	427.029	C10 H15 N5 O10 P2	Adenosine diphosphate (adp)	-0.000709601	-1.66171	88.7542	level2	mzCloud	C00008	HMDB0001341	Nucleosides, nucleotides, and analogues	Purine ribonucleotides	Purine nucleotides	Purines and derivatives	Energy metabolism	Oxidative phosphorylation	map00190 Oxidative phosphorylation; map00195 Photosynthesis; map00230 Purine metabolism; map00908 Zeatin biosynthesis; map01100 Metabolic pathways; map01110 Biosynthesis of secondary metabolites; map01130 Biosynthesis of antibiotics; map04068 FoxO signaling pathway; map04080 Neuroactive ligand-receptor interaction; map04142 Lysosome; map04152 AMPK signaling pathway; map04611 Platelet activation; …	Non-significant	9.06423e+06	9.10899e+06	9.71393e+06	9.27828e+06	9.26359e+06	8.63299e+06	8.40376e+06	8.35455e+06	8.36348e+06	1.06764e+07	1.19535e+07	1.44841e+07	1.20257e+07	9.7004e+06	8.25811e+06	1.10581e+07	1.04831e+07	9.72395e+06	1.01803e+07	1.02835e+07	1.15152e+07
0.725_694.12592	1.0004	0.951999	0.979223	0.178252	kd_1:control	POS	0.725	694.126	C10 H14 N5 O7 P	Adenosine 5'-monophosphate	347.063	999999	92.6752	level2	mzCloud	C00020	HMDB0000045	Nucleosides, nucleotides, and analogues	Purine ribonucleotides	Purine nucleotides	Purines and derivatives	Nucleotide metabolism	Purine metabolism	map00230 Purine metabolism; map00908 Zeatin biosynthesis; map01060 Biosynthesis of plant secondary metabolites; map01065 Biosynthesis of alkaloids derived from histidine and purine; map01070 Biosynthesis of plant hormones; map01100 Metabolic pathways; map01110 Biosynthesis of secondary metabolites; map01130 Biosynthesis of antibiotics; map01523 Antifolate resistance; map04022 cGMP-PKG signaling p…	Non-significant	3.1223e+06	3.69038e+06	3.74734e+06	3.54609e+06	3.27519e+06	4.3347e+06	3.08447e+06	3.92128e+06	3.46576e+06	3.84808e+06	3.74279e+06	3.20302e+06	3.88453e+06	3.35861e+06	4.21131e+06	3.03544e+06	4.07928e+06	4.89447e+06	4.14978e+06	4.72798e+06	3.02243e+06
0.732_117.07900	1.165	0.003031	0.02934	1.51712	kd_1:control	NEG	0.732	117.079	C5 H11 N O2	5-aminovaleric acid	1.82719e-05	0.156065	93.5707	level2	mzCloud	C00431	HMDB0003355	Organic acids and derivatives	Amino acids, peptides, and analogues	Carboxylic acids and derivatives	Amino acids, peptides, and analogues	Amino acid metabolism	Lysine degradation	map00310 Lysine degradation; map00330 Arginine and proline metabolism; map01100 Metabolic pathways; map01120 Microbial metabolism in diverse environments	Non-significant	3.58131e+07	3.78892e+07	3.87925e+07	3.71386e+07	3.83347e+07	3.69646e+07	3.85392e+07	3.46612e+07	3.71159e+07	4.23361e+07	4.08659e+07	3.96325e+07	4.40017e+07	4.68996e+07	4.69354e+07	5.15899e+07	4.89464e+07	4.1936e+07	4.2664e+07	4.58335e+07	4.44668e+07
0.846_165.04622	1.064	0.297783	0.523534	0.783531	kd_1:control	POS	0.846	165.046	C5 H11 N O3 S	L-methionine sulfoxide	0.000253541	1.53618	89.978	level2	mzCloud	C02989	HMDB0002005	Organic acids and derivatives	Amino acids, peptides, and analogues	Carboxylic acids and derivatives	Amino acids, peptides, and analogues	Amino acid metabolism	Cysteine and methionine metabolism	map00270 Cysteine and methionine metabolism	Non-significant	8.74548e+07	8.83509e+07	9.21793e+07	8.90108e+07	8.99006e+07	9.64398e+07	9.12021e+07	9.16541e+07	9.3651e+07	1.01574e+08	9.28804e+07	9.27498e+07	9.36569e+07	1.02599e+08	1.04012e+08	1.09854e+08	8.87706e+07	9.76069e+07	9.27841e+07	1.09101e+08	1.03026e+08
0.881_304.09070	0.5766	0.035577	0.150686	1.31463	kd_1:control	POS	0.881	304.091	C11 H16 N2 O8	N-acetyl-1-aspartylglutamic acid	3.20027e-05	0.105241	87.5589	level2	mzCloud	C12270	HMDB0001067	Organic acids and derivatives	Amino acids, peptides, and analogues	Carboxylic acids and derivatives	Amino acids, peptides, and analogues	Amino acid metabolism	Alanine, aspartate and glutamate metabolism	map00250 Alanine, aspartate and glutamate metabolism; map01100 Metabolic pathways; map04080 Neuroactive ligand-receptor interaction	Non-significant	1.27581e+07	1.22236e+07	1.17723e+07	1.37759e+07	1.23502e+07	1.45921e+07	1.47338e+07	1.53198e+07	1.00099e+07	2.06575e+07	1.34341e+07	1.49225e+07	1.59559e+07	8.94972e+06	8.04962e+06	1.429e+07	6.17175e+06	1.28667e+07	1.39874e+07	1.22433e+07	1.44039e+07
0.91_276.09586	0.8757	0.7253	0.874378	0.51055	kd_1:control	POS	0.91	276.096	C10 H16 N2 O7	<u+03a5>-l-glutamyl-l-glutamic acid	0.000112601	0.407835	89.3267	level2	mzCloud	C05282	HMDB0011737	Organic acids and derivatives	Amino acids, peptides, and analogues	Carboxylic acids and derivatives	Amino acids, peptides, and analogues	NA	NA	NA	Non-significant	2.38246e+07	2.49326e+07	2.41303e+07	2.40908e+07	2.39614e+07	2.4401e+07	2.3321e+07	2.38579e+07	2.45971e+07	2.25301e+07	3.57874e+07	1.63941e+07	4.02365e+07	2.78959e+07	2.84074e+07	1.75736e+07	2.67876e+07	3.42615e+07	2.76317e+07	3.07048e+07	1.87494e+07
1.016_743.07550	1.1698	0.434661	0.656742	0.50902	kd_1:control	POS	1.016	743.076	C21 H28 N7 O17 P3	Nicotinamide adenine dinucleotide phosphate (nadp+)	4.81712e-05	0.0648267	92.6457	level2	mzCloud	NA	NA	NA	NA	NA	NA	NA	NA	NA	Non-significant	5.18128e+06	4.85276e+06	4.46825e+06	4.63169e+06	1.97581e+06	4.79922e+06	4.41612e+06	4.59808e+06	3.16858e+06	3.8712e+06	2.18597e+06	4.11065e+06	5.91418e+06	5.48548e+06	5.22227e+06	3.36882e+06	4.73588e+06	6.30384e+06	4.61014e+06	4.08705e+06	5.06682e+06
1.024_663.10910	0.6779	0.01634	0.089576	1.4128	kd_1:control	POS	1.024	663.109	C21 H27 N7 O14 P2	Nicotinamide adenine dinucleotide (nad+)	-1.95006e-05	-0.0294078	90.6133	level2	mzCloud	C00003	HMDB0000902	Nucleosides, nucleotides, and analogues	NA	(5'-&gt;5')-dinucleotides	Nucleic acids and analogues	Energy metabolism	Oxidative phosphorylation	map00190 Oxidative phosphorylation; map00730 Thiamine metabolism; map00760 Nicotinate and nicotinamide metabolism; map00983 Drug metabolism - other enzymes; map01100 Metabolic pathways; map04152 AMPK signaling pathway; map04211 Longevity regulating pathway; map04212 Longevity regulating pathway - worm; map04925 Aldosterone synthesis and secretion; map04977 Vitamin digestion and absorption	Non-significant	1.57297e+07	1.42101e+07	1.36044e+07	1.4472e+07	1.25839e+07	1.38047e+07	1.34295e+07	1.51172e+07	1.23155e+07	2.0269e+07	1.598e+07	1.97009e+07	1.68381e+07	1.19443e+07	1.05417e+07	1.60016e+07	1.08557e+07	1.921e+07	1.48731e+07	1.76764e+07	1.82613e+07
1.03_163.03025	0.578	0.041986	0.165364	1.26445	kd_1:control	NEG	1.03	163.03	C5 H9 N O3 S	N-acetyl-l-cysteine	-6.77208e-05	-0.415388	79.2693	level2	mzCloud	C06809	HMDB0001890	Organic acids and derivatives	Amino acids, peptides, and analogues	Carboxylic acids and derivatives	Amino acids, peptides, and analogues	NA	NA	NA	Non-significant	1.11679e+07	1.08967e+07	1.17539e+07	1.16164e+07	1.11344e+07	1.10455e+07	1.15515e+07	9.98113e+06	1.09883e+07	2.82259e+07	1.68533e+07	1.38813e+07	2.01815e+07	1.17181e+07	1.12248e+07	1.15704e+07	1.12336e+07	1.53183e+07	1.53571e+07	1.53486e+07	1.58708e+07
1.031_122.04805	0.9779	0.680396	0.845995	0.413025	kd_1:control	POS	1.031	122.048	C6 H6 N2 O	Nicotinamide	3.80448e-05	0.31172	90.549	level2	mzCloud	C00153	HMDB0001406	Organoheterocyclic compounds	Pyridinecarboxylic acids and derivatives	Pyridines and derivatives	Pyridine and derivatives	Metabolism of cofactors and vitamins	Nicotinate and nicotinamide metabolism	map00760 Nicotinate and nicotinamide metabolism; map01100 Metabolic pathways; map04212 Longevity regulating pathway - worm; map04977 Vitamin digestion and absorption	Non-significant	2.03014e+09	2.03891e+09	2.02153e+09	2.03093e+09	2.00687e+09	2.02775e+09	1.98745e+09	1.9875e+09	1.94728e+09	2.37548e+09	2.01202e+09	2.38129e+09	2.17726e+09	2.14804e+09	2.12751e+09	2.36131e+09	2.11192e+09	2.77586e+09	2.36413e+09	2.74802e+09	2.46431e+09
1.049_132.02502	1.1069	0.004067	0.034841	1.53292	kd_1:control	POS	1.049	132.025	C5 H10 O3 S	2-hydroxy-4-(methylthio)butyric acid	-18.01	-120039	83.3363	level2	BMDB	NA	HMDB0037115	Lipids and lipid-like molecules	Fatty acids and conjugates	Fatty Acyls	Fatty acyls[FA]	NA	NA	NA	Non-significant	6.53974e+08	6.80645e+08	6.69898e+08	6.60779e+08	6.6088e+08	6.60672e+08	6.2928e+08	6.40057e+08	6.41559e+08	7.39273e+08	7.67233e+08	7.05005e+08	7.41494e+08	8.01048e+08	8.29302e+08	8.00759e+08	8.37473e+08	7.70639e+08	7.34866e+08	7.47825e+08	7.0416e+08
1.057_250.06238	0.8102	0.051752	0.187488	1.20853	kd_1:control	POS	1.057	250.062	C8 H14 N2 O5 S	<u+03a5>-glutamylcysteine	3.79379e-05	0.151714	90.1201	level2	mzCloud	C00669	HMDB0001049	Organic acids and derivatives	Amino acids, peptides, and analogues	Carboxylic acids and derivatives	Amino acids, peptides, and analogues	Metabolism of other amino acids	Glutathione metabolism	map00480 Glutathione metabolism; map01100 Metabolic pathways; map04216 Ferroptosis	Non-significant	2.23771e+07	2.24847e+07	1.76894e+07	2.31955e+07	2.07966e+07	2.25687e+07	2.08721e+07	1.99995e+07	2.11072e+07	2.88856e+07	2.54686e+07	2.26532e+07	2.81555e+07	2.11495e+07	1.94079e+07	1.90629e+07	2.55863e+07	2.87654e+07	2.43952e+07	2.75331e+07	2.03168e+07
1.221_219.11032	1.2972	0.065223	0.213871	1.3489	kd_1:control	NEG	1.221	219.11	C9 H17 N O5	Pantothenic acid	-0.000349235	-1.59387	93.4697	level2	mzCloud	C00864	HMDB0000210	Organic oxygen compounds	Alcohols and polyols	Organooxygen compounds	Alcohols	Metabolism of other amino acids	beta-Alanine metabolism	map00410 beta-Alanine metabolism; map00770 Pantothenate and CoA biosynthesis; map01100 Metabolic pathways; map01110 Biosynthesis of secondary metabolites; map04977 Vitamin digestion and absorption	Non-significant	1.75337e+08	1.78121e+08	1.81337e+08	1.95505e+08	1.86337e+08	1.95267e+08	2.00606e+08	1.71114e+08	1.95362e+08	2.01431e+08	1.41702e+08	2.00343e+08	2.21319e+08	2.48254e+08	2.3269e+08	2.59585e+08	2.51547e+08	1.86668e+08	2.62792e+08	2.03697e+08	2.2365e+08
1.228_164.04755	1.0767	0.062124	0.209557	1.17887	kd_1:control	POS	1.228	164.048	C9 H8 O3	2-hydroxycinnamic acid	0.000202152	1.23228	89.9211	level2	mzCloud	C01772	HMDB0002641	Phenylpropanoids and polyketides	Hydroxycinnamic acids and derivatives	Cinnamic acids and derivatives	Polyketides[PK]	Amino acid metabolism	Phenylalanine metabolism	map00360 Phenylalanine metabolism; map00940 Phenylpropanoid biosynthesis; map01100 Metabolic pathways; map01110 Biosynthesis of secondary metabolites; map01120 Microbial metabolism in diverse environments	Non-significant	1.15789e+09	1.14193e+09	1.16263e+09	1.19377e+09	1.16348e+09	1.17636e+09	1.1228e+09	1.1424e+09	1.17043e+09	1.23815e+09	1.35892e+09	1.27005e+09	1.32357e+09	1.41057e+09	1.46571e+09	1.30473e+09	1.40792e+09	1.35403e+09	1.3386e+09	1.33305e+09	1.3126e+09
1.256_612.15194	1.3501	0.389806	0.614927	0.654308	kd_1:control	POS	1.256	612.152	C20 H32 N6 O12 S2	L-glutathione oxidized	-1.82055e-05	-0.0297402	92.8561	level2	mzCloud	C00127	HMDB0003337	Organic acids and derivatives	Amino acids, peptides, and analogues	Carboxylic acids and derivatives	Amino acids, peptides, and analogues	Metabolism of other amino acids	Glutathione metabolism	map00480 Glutathione metabolism; map01100 Metabolic pathways; map04216 Ferroptosis; map04918 Thyroid hormone synthesis	Non-significant	8.21646e+07	8.69772e+07	8.08768e+07	8.33006e+07	8.23265e+07	8.52266e+07	8.20835e+07	8.50154e+07	8.29749e+07	608003	9.4393e+07	8.70963e+07	1.01402e+08	9.05613e+07	1.13155e+08	1.03534e+08	7.54875e+07	7.84801e+07	1.00522e+08	7.98883e+07	8.70412e+07
1.545_85.08922	1.0813	0.707182	0.865976	0.25574	kd_1:control	POS	1.545	85.0892	C5 H11 N	Piperidine	6.72411e-05	0.790242	66.5688	level2	Public	C01746	HMDB0034301	Organoheterocyclic compounds	NA	Piperidines	Organoheterocyclic compounds	Biosynthesis of other secondary metabolites	Tropane, piperidine and pyridine alkaloid biosynthesis	map00960 Tropane, piperidine and pyridine alkaloid biosynthesis; map04974 Protein digestion and absorption	Non-significant	9.58569e+08	9.85217e+08	9.09817e+08	1.01932e+09	9.60539e+08	9.99374e+08	9.98953e+08	9.37829e+08	9.79233e+08	2.75516e+08	1.02015e+09	9.94307e+08	1.06839e+09	1.09232e+09	1.0673e+09	4.74071e+08	9.978e+08	1.04668e+09	1.01246e+09	9.74253e+08	1.14065e+09
1.619_169.08542	1.055	0.566611	0.768194	0.413213	kd_1:control	POS	1.619	169.085	C7 H11 N3 O2	A-methyl-dl-histidine	0.000289487	1.71208	64.7197	level2	mzCloud	NA	NA	NA	NA	NA	NA	NA	NA	NA	Non-significant	1.26294e+07	1.33687e+07	9.2725e+06	1.06552e+07	1.03621e+07	1.11763e+07	1.05882e+07	1.05776e+07	1.03871e+07	1.67827e+07	1.47347e+07	1.26872e+07	1.22633e+07	1.48434e+07	1.43076e+07	1.73079e+07	1.31122e+07	1.68757e+07	1.14922e+07	1.71456e+07	1.13597e+07
1.655_217.13171	0.6937	0.143507	0.344919	1.01717	kd_1:control	POS	1.655	217.132	C10 H19 N O4	Propionylcarnitine	0.000305436	1.40669	92.3826	level2	mzCloud	C03017	HMDB0000824	Lipids and lipid-like molecules	Fatty acid esters	Fatty Acyls	Fatty acyls[FA]	NA	NA	NA	Non-significant	1.82861e+08	1.87451e+08	1.48801e+08	1.69032e+08	1.56239e+08	1.46495e+08	1.44455e+08	1.43311e+08	1.47312e+08	3.17842e+08	2.10027e+08	2.47915e+08	2.27386e+08	1.27075e+08	2.53063e+08	2.13598e+08	1.02184e+08	1.79485e+08	1.28646e+08	2.26441e+08	1.82087e+08
1.686_126.04313	1.3614	0.038313	0.157096	1.23016	kd_1:control	POS	1.686	126.043	C5 H6 N2 O2	Thymine	0.000199571	1.58336	79.8512	level2	mzCloud	C00178	HMDB0000262	Organoheterocyclic compounds	Pyrimidines and pyrimidine derivatives	Diazines	Organoheterocyclic compounds	Nucleotide metabolism	Pyrimidine metabolism	map00240 Pyrimidine metabolism; map01100 Metabolic pathways	Non-significant	1.64052e+07	1.75411e+07	1.74102e+07	1.79367e+07	1.66399e+07	1.63741e+07	1.98241e+07	1.78201e+07	1.53718e+07	2.35736e+07	1.57089e+07	1.78026e+07	1.91653e+07	2.58244e+07	2.21844e+07	3.20849e+07	2.37117e+07	1.39122e+07	1.72081e+07	1.40181e+07	1.2844e+07
1.801_139.02701	1.1943	0.150219	0.353959	1.07121	kd_1:control	POS	1.801	139.027	C6 H5 N O3	6-hydroxynicotinic acid	6.73767e-05	0.48463	87.7842	level2	mzCloud	C01020	HMDB0002658	Organoheterocyclic compounds	Pyridinecarboxylic acids and derivatives	Pyridines and derivatives	Pyridine and derivatives	Metabolism of cofactors and vitamins	Nicotinate and nicotinamide metabolism	map00760 Nicotinate and nicotinamide metabolism; map01100 Metabolic pathways; map01120 Microbial metabolism in diverse environments	Non-significant	4.57474e+08	4.34832e+08	4.54326e+08	5.08725e+08	4.48068e+08	4.68194e+08	4.10711e+08	4.21767e+08	4.29922e+08	6.26439e+08	4.89719e+08	3.90752e+08	5.49223e+08	6.2645e+08	5.85756e+08	6.27536e+08	6.15861e+08	5.75568e+08	5.11918e+08	4.79905e+08	4.13003e+08
10.074_390.27706	1.1876	0.072664	0.224107	1.22938	kd_1:control	POS	10.074	390.277	C24 H40 O4	Chenodeoxycholic acid	-2.0156	-5137.99	93.9929	level2	Public	C02528	HMDB0000518	Lipids and lipid-like molecules	Bile acids, alcohols and derivatives	Steroids and steroid derivatives	Bile acids, alcohols and derivatives	Lipid metabolism	Primary bile acid biosynthesis	map00120 Primary bile acid biosynthesis; map00121 Secondary bile acid biosynthesis; map01100 Metabolic pathways; map04976 Bile secretion	Non-significant	1.48952e+08	1.50973e+08	1.39625e+08	1.60725e+08	1.54046e+08	1.42005e+08	1.34918e+08	1.44515e+08	1.51657e+08	2.41328e+07	1.9675e+07	2.29616e+07	1.80238e+07	2.62653e+07	2.61495e+07	2.29209e+07	2.53627e+07	1.91786e+07	2.74413e+07	3.2757e+07	2.03366e+07
10.075_412.25881	1.2885	0.02214	0.109457	1.35585	kd_1:control	POS	10.075	412.259	C24 H38 O4	12-ketodeoxycholic acid	21.9818	56323.6	66.8134	level2	BMDB2	NA	HMDB0000328	Lipids and lipid-like molecules	Bile acids, alcohols and derivatives	Steroids and steroid derivatives	Bile acids, alcohols and derivatives	NA	NA	NA	Non-significant	4.70244e+07	4.48254e+07	4.17492e+07	4.92549e+07	4.89678e+07	4.56236e+07	4.52346e+07	4.71228e+07	5.22236e+07	9.02778e+06	8.18324e+06	9.47206e+06	7.7706e+06	1.2006e+07	1.21916e+07	9.20688e+06	1.09884e+07	8.88695e+06	1.23567e+07	1.27729e+07	8.91629e+06
10.131_268.23966	1.3874	0.04489	0.170883	1.31286	kd_1:control	NEG	10.131	268.24	C17 H32 O2	Trans-10-heptadecenoic acid	-0.000568811	-2.12053	80.7437	level2	mzCloud	NA	NA	NA	NA	NA	NA	NA	NA	NA	Non-significant	5.13561e+06	4.22465e+06	5.2667e+06	6.48451e+06	5.38821e+06	7.25365e+06	7.57454e+06	6.45475e+06	6.47029e+06	6.07842e+06	5.1866e+06	3.90596e+06	6.28265e+06	7.77363e+06	8.3039e+06	6.15513e+06	7.53211e+06	8.20106e+06	7.52788e+06	7.20354e+06	9.11846e+06
10.14_415.34491	1.0047	0.94869	0.977954	0.0990792	kd_1:control	POS	10.14	415.345	C27 H45 N O2	Tomatidine	-0.000115008	-0.276897	75.2198	level2	mzCloud	C10826	HMDB0034731	Lipids and lipid-like molecules	Steroidal alkaloids	Steroids and steroid derivatives	Alkaloids and derivatives	Chemical structure transformation maps	Biosynthesis of alkaloids derived from terpenoid and polyketide	map01066 Biosynthesis of alkaloids derived from terpenoid and polyketide	Non-significant	5.94786e+06	5.79694e+06	6.16193e+06	6.23645e+06	5.71578e+06	5.96962e+06	5.65099e+06	6.45895e+06	5.26115e+06	872674	922838	885833	624892	764315	965557	694758	897275	629400	696722	911611	864316
10.216_306.25534	1.4282	0.040445	0.162458	1.39767	kd_1:control	NEG	10.216	306.255	C20 H34 O2	8z,11z,14z-eicosatrienoic acid	-0.000535833	-1.74963	87.8871	level2	mzCloud	C03242	HMDB0002925	Lipids and lipid-like molecules	Fatty acids and conjugates	Fatty Acyls	Fatty acyls[FA]	Lipid metabolism	Linoleic acid metabolism	map00591 Linoleic acid metabolism; map01040 Biosynthesis of unsaturated fatty acids; map01100 Metabolic pathways	Non-significant	1.16252e+07	8.11968e+06	1.0037e+07	1.33745e+07	1.37649e+07	1.44352e+07	2.03709e+07	1.80844e+07	1.57476e+07	5.38349e+06	3.43236e+06	3.4264e+06	4.64402e+06	5.76798e+06	6.38557e+06	6.34073e+06	5.62196e+06	6.73317e+06	5.55795e+06	6.73142e+06	5.42944e+06
10.36_282.25526	1.3153	0.066072	0.214792	1.15398	kd_1:control	NEG	10.36	282.255	C18 H34 O2	Trans-petroselinic acid	-0.00061564	-2.18114	77.1228	level2	mzCloud	NA	NA	NA	NA	NA	NA	NA	NA	NA	Non-significant	1.88339e+08	1.68162e+08	1.83185e+08	2.07708e+08	2.16594e+08	2.40307e+08	2.48542e+08	2.31543e+08	1.94122e+08	1.43275e+08	9.17413e+07	9.47018e+07	1.09988e+08	1.46936e+08	1.72167e+08	1.31765e+08	1.27461e+08	1.39514e+08	1.30705e+08	1.39144e+08	1.5578e+08
10.513_308.27100	1.2094	0.398947	0.625573	0.666252	kd_1:control	NEG	10.513	308.271	C20 H36 O2	11(z),14(z)-eicosadienoic acid	-0.000530886	-1.72214	83.0808	level2	mzCloud	C16525	HMDB0005060	Lipids and lipid-like molecules	Fatty acids and conjugates	Fatty Acyls	Fatty acyls[FA]	Lipid metabolism	Biosynthesis of unsaturated fatty acids	map01040 Biosynthesis of unsaturated fatty acids	Non-significant	2.05568e+06	2.17827e+06	2.09188e+06	2.14346e+06	2.22289e+06	3.11423e+06	3.55233e+06	3.40605e+06	2.40877e+06	1.3597e+06	789242	872243	1.13554e+06	1.5809e+06	1.31457e+06	1.35423e+06	777439	1.49835e+06	1.36808e+06	1.33059e+06	1.46607e+06
10.917_310.28668	1.442	0.038022	0.156702	1.37315	kd_1:control	NEG	10.917	310.287	C20 H38 O2	11(z)-eicosenoic acid	-0.000495571	-1.59714	75.8416	level2	mzCloud	C16526	HMDB0002231	Lipids and lipid-like molecules	Fatty acids and conjugates	Fatty Acyls	Fatty acyls[FA]	Lipid metabolism	Biosynthesis of unsaturated fatty acids	map01040 Biosynthesis of unsaturated fatty acids	Non-significant	9.05968e+06	8.60684e+06	8.70716e+06	7.38889e+06	9.03959e+06	1.2129e+07	1.30845e+07	1.18197e+07	1.07306e+07	3.09337e+06	1.88021e+06	1.94803e+06	2.13118e+06	3.56319e+06	3.08535e+06	3.07636e+06	3.32884e+06	2.9844e+06	2.80874e+06	2.8349e+06	3.34519e+06
11.245_384.33910	1.1867	0.108115	0.287472	1.04321	kd_1:control	POS	11.245	384.339	C27 H44 O	Cholest-4-en-3-one	-0.000120474	-0.313457	90.0477	level2	mzCloud	C00599	HMDB0000921	Lipids and lipid-like molecules	Cholestane steroids	Steroids and steroid derivatives	Steroids and derivatives	Xenobiotics biodegradation and metabolism	Steroid degradation	map00984 Steroid degradation; map01120 Microbial metabolism in diverse environments	Non-significant	4.98233e+06	4.69015e+06	4.49127e+06	4.86503e+06	4.94497e+06	5.24981e+06	4.6626e+06	4.72979e+06	4.83556e+06	1.57217e+06	1.50814e+06	1.30536e+06	1.24631e+06	1.67718e+06	1.64464e+06	1.39996e+06	1.96175e+06	1.31728e+06	1.57073e+06	2.09062e+06	1.58839e+06
11.288_397.33424	1.0086	0.870283	0.949473	0.162767	kd_1:control	POS	11.288	397.334	C27 H43 N O	Solanidine	-0.000223383	-0.562205	72.7364	level2	mzCloud	C06543	HMDB0003236	Lipids and lipid-like molecules	Steroidal alkaloids	Steroids and steroid derivatives	Alkaloids and derivatives	Chemical structure transformation maps	Biosynthesis of alkaloids derived from terpenoid and polyketide	map01066 Biosynthesis of alkaloids derived from terpenoid and polyketide	Non-significant	1.35732e+06	1.45485e+06	1.51285e+06	1.47505e+06	1.528e+06	1.53611e+06	1.58815e+06	1.30499e+06	1.40298e+06	206369	226698	235407	112504	168909	252539	167472	198777	243855	187700	348888	259030
11.362_702.56756	1.0563	0.294505	0.519325	0.731614	kd_1:control	POS	11.362	702.568	C39 H79 N2 O6 P	Palmitoyl sphingomyelin	-1.14053e-05	-0.0162338	89.0237	level2	mzCloud	NA	NA	NA	NA	NA	NA	NA	NA	NA	Non-significant	8.77514e+07	8.33035e+07	8.60478e+07	8.75946e+07	7.95728e+07	8.10801e+07	7.83433e+07	8.6394e+07	8.03371e+07	4.36412e+07	4.67768e+07	4.73421e+07	4.14232e+07	4.6311e+07	4.82061e+07	4.33866e+07	5.13636e+07	4.27499e+07	3.95675e+07	4.78754e+07	4.25239e+07
11.586_312.30240	1.0959	0.351261	0.579994	0.687185	kd_1:control	NEG	11.586	312.302	C20 H40 O2	Arachidic acid	-0.00043258	-1.38513	63.4025	level2	BMDB	C06425	HMDB0002212	Lipids and lipid-like molecules	Fatty acids and conjugates	Fatty Acyls	Fatty acyls[FA]	Lipid metabolism	Biosynthesis of unsaturated fatty acids	map01040 Biosynthesis of unsaturated fatty acids	Non-significant	1.48508e+06	1.45446e+06	1.47838e+06	1.46969e+06	1.55072e+06	2.40749e+06	2.42425e+06	2.11362e+06	2.03364e+06	619677	613232	490271	607846	734196	530643	627069	662571	672405	567565	641638	734831
11.7_338.31803	1.2109	0.136546	0.334324	0.958558	kd_1:control	NEG	11.7	338.318	C22 H42 O2	Erucic acid	-0.000447544	-1.32285	82.7503	level2	mzCloud	C08316	HMDB0002068	Lipids and lipid-like molecules	Fatty acids and conjugates	Fatty Acyls	Fatty acyls[FA]	Lipid metabolism	Biosynthesis of unsaturated fatty acids	map01040 Biosynthesis of unsaturated fatty acids	Non-significant	2.83721e+06	2.62958e+06	2.29097e+06	2.65814e+06	2.78674e+06	4.10468e+06	4.08083e+06	3.66228e+06	3.35952e+06	652385	479500	436447	463119	707346	566195	523665	662651	591879	505202	573785	712045
12.005_733.56210	1.0278	0.693411	0.855838	0.293192	kd_1:control	POS	12.005	733.562	C40 H80 N O8 P	Dl-dipalmitoylphosphatidylcholine	-5.13761e-05	-0.0700365	91.1951	level2	mzCloud	NA	NA	NA	NA	NA	NA	NA	NA	NA	Non-significant	1.02373e+08	1.00289e+08	1.00894e+08	1.08724e+08	1.09098e+08	1.01187e+08	1.03232e+08	1.11312e+08	9.67422e+07	5.30983e+07	5.4389e+07	4.93163e+07	4.49385e+07	5.01581e+07	5.25728e+07	4.63256e+07	5.82906e+07	4.85385e+07	4.57381e+07	5.65805e+07	4.60977e+07
2.125_121.01993	0.5738	0.07644	0.231288	1.12218	kd_1:control	POS	2.125	121.02	C3 H7 N O2 S	L-cysteine	0.0001791	1.47992	63.904	level2	mzCloud	C00097	HMDB0000574	Organic acids and derivatives	Amino acids, peptides, and analogues	Carboxylic acids and derivatives	Amino acids	Amino acid metabolism	Glycine, serine and threonine metabolism	map00260 Glycine, serine and threonine metabolism; map00270 Cysteine and methionine metabolism; map00311 Penicillin and cephalosporin biosynthesis; map00332 Carbapenem biosynthesis; map00430 Taurine and hypotaurine metabolism; map00460 Cyanoamino acid metabolism; map00480 Glutathione metabolism; map00730 Thiamine metabolism; map00770 Pantothenate and CoA biosynthesis; map00920 Sulfur metabolism; …	Non-significant	1.58894e+07	1.53657e+07	1.52779e+07	1.58665e+07	1.49367e+07	1.56528e+07	1.56677e+07	1.60342e+07	1.55297e+07	3.76805e+07	1.93255e+07	1.55179e+07	2.47621e+07	1.4202e+07	1.48576e+07	1.38667e+07	1.28924e+07	2.00499e+07	1.8323e+07	1.70948e+07	1.84817e+07
2.623_297.10723	1.1835	0.177756	0.3966	0.89325	kd_1:control	POS	2.623	297.107	C11 H15 N5 O5	7-methylguanosine	-8.79379e-05	-0.29598	81.7829	level2	mzCloud	C20674	HMDB0001107	Nucleosides, nucleotides, and analogues	NA	Purine nucleosides	Purines and derivatives	NA	NA	NA	Non-significant	7.97636e+06	7.87714e+06	7.34653e+06	8.11753e+06	7.62737e+06	7.27165e+06	1.13968e+07	7.66784e+06	8.11206e+06	1.0532e+07	7.7899e+06	6.89009e+06	7.77204e+06	9.37419e+06	1.05134e+07	1.1021e+07	8.127e+06	7.68055e+06	7.81167e+06	6.77668e+06	8.10267e+06
2.64_148.05257	1.7143	0.939436	0.975389	0.442733	kd_1:control	POS	2.64	148.053	C9 H10 O3	3-(2-hydroxyphenyl)propanoate	-18.0104	-108455	72.7495	level2	BMDB	C01198	HMDB0033752	Phenylpropanoids and polyketides	NA	Phenylpropanoic acids	Phenylpropanoic acids	Amino acid metabolism	Phenylalanine metabolism	map00360 Phenylalanine metabolism; map00624 Polycyclic aromatic hydrocarbon degradation; map01100 Metabolic pathways; map01120 Microbial metabolism in diverse environments	Non-significant	6.20997e+06	5.66599e+06	6.41164e+06	7.63677e+06	5.91652e+06	5.96179e+06	7.37355e+06	6.32027e+06	7.19002e+06	798202	2.58707e+06	316741	3.70576e+06	331472	2.82528e+06	196970	9.34551e+06	3.51964e+06	2.35915e+06	1.54439e+06	309506
2.672_119.03740	0.7866	0.536872	0.740404	0.559271	kd_1:control	POS	2.672	119.037	C7 H7 N O2	4-aminobenzoic acid	-18.0103	-131416	68.1134	level2	Decode	C00568	HMDB0001392	Benzenoids	Benzoic acids and derivatives	Benzene and substituted derivatives	Benzene and derivatives	Xenobiotics biodegradation and metabolism	Aminobenzoate degradation	map00627 Aminobenzoate degradation; map00790 Folate biosynthesis; map01061 Biosynthesis of phenylpropanoids; map01100 Metabolic pathways; map01120 Microbial metabolism in diverse environments	Non-significant	5.12289e+06	5.69491e+06	6.09498e+06	6.96752e+06	6.432e+06	4.97868e+06	6.23483e+06	5.48024e+06	6.12894e+06	6.39861e+06	5.01544e+06	1.29148e+07	4.75447e+06	4.82223e+06	4.52997e+06	7.15831e+06	6.36522e+06	5.20834e+06	6.07595e+06	7.47164e+06	7.58306e+06
2.711_119.07370	0.8833	0.487125	0.700457	0.456638	kd_1:control	POS	2.711	119.074	C8 H9 N	Indoline	0.000204464	1.71712	66.0649	level2	Public	NA	HMDB0253472	NA	NA	NA	NA	NA	NA	NA	Non-significant	8.61633e+08	7.90567e+08	8.09309e+08	8.33538e+08	8.0904e+08	8.41982e+08	8.24674e+08	8.23789e+08	8.26821e+08	8.91725e+08	8.55967e+08	8.55025e+08	8.61878e+08	8.82563e+08	9.43526e+08	9.23967e+08	3.10189e+08	8.58034e+08	8.35478e+08	2.86266e+08	8.3107e+08
2.741_185.10544	1.4178	0.100319	0.273452	1.24991	kd_1:control	POS	2.741	185.105	C9 H15 N O3	Ecgonine	0.000248167	1.34068	73.495	level2	mzCloud	NA	NA	NA	NA	NA	NA	NA	NA	NA	Non-significant	1.15664e+08	1.0703e+08	1.06501e+08	1.11306e+08	1.08677e+08	1.10113e+08	1.12234e+08	1.11172e+08	1.0887e+08	6.20794e+07	1.24937e+08	1.21411e+08	8.41107e+07	1.34235e+08	1.35268e+08	1.37048e+08	1.50007e+08	1.16218e+08	1.1185e+08	1.10149e+08	1.15554e+08
2.777_607.08177	1.1647	0.107387	0.286881	1.06349	kd_1:control	POS	2.777	607.082	C17 H27 N3 O17 P2	Udp-n-acetylglucosamine	0.000196747	0.324087	90.2573	level2	mzCloud	C00043	HMDB0000290	Nucleosides, nucleotides, and analogues	Pyrimidine nucleotide sugars	Pyrimidine nucleotides	Nucleic acids and analogues	Carbohydrate metabolism	Amino sugar and nucleotide sugar metabolism	map00520 Amino sugar and nucleotide sugar metabolism; map00524 Neomycin, kanamycin and gentamicin biosynthesis; map00540 Lipopolysaccharide biosynthesis; map00550 Peptidoglycan biosynthesis; map01100 Metabolic pathways; map01130 Biosynthesis of antibiotics; map01502 Vancomycin resistance; map04931 Insulin resistance	Non-significant	1.7078e+08	1.71034e+08	1.73788e+08	1.66206e+08	1.64741e+08	1.70197e+08	1.56538e+08	1.53329e+08	1.47927e+08	1.38831e+08	1.66227e+08	1.75893e+08	1.73117e+08	1.83256e+08	2.13301e+08	1.63256e+08	2.01988e+08	1.21162e+08	1.86368e+08	1.76612e+08	1.51164e+08
2.811_137.04784	1.076	0.384876	0.610571	0.631985	kd_1:control	POS	2.811	137.048	C7 H7 N O2	Trigonelline	0.000164386	1.19948	69.9934	level2	mzCloud	C01004	HMDB0000875	Alkaloids and derivatives	NA	NA	Alkaloids and derivatives	Metabolism of cofactors and vitamins	Nicotinate and nicotinamide metabolism	map00760 Nicotinate and nicotinamide metabolism	Non-significant	2.26582e+07	2.59876e+07	2.23626e+07	2.15444e+07	2.14591e+07	2.21195e+07	2.21469e+07	2.07516e+07	2.18768e+07	1.95705e+07	2.24742e+07	2.09015e+07	2.81119e+07	2.35507e+07	2.49281e+07	2.33822e+07	2.61147e+07	2.41452e+07	2.29314e+07	2.35184e+07	2.46698e+07
2.82_203.07961	1.1393	0.233455	0.460251	0.865209	kd_1:control	POS	2.82	203.08	C8 H15 N O6	N-acetyl-d-galactosamine	-18.0103	-81461.6	93.7708	level2	BMDB	C01074	HMDB0000212	Organic oxygen compounds	Carbohydrates and carbohydrate conjugates	Organooxygen compounds	Carbohydrates	NA	NA	map05146 Amoebiasis	Non-significant	1.45299e+08	1.45622e+08	1.51901e+08	8.28407e+07	1.39943e+08	1.46161e+08	1.43591e+08	1.45594e+08	1.39582e+08	1.07146e+08	1.47586e+08	1.4176e+08	1.54815e+08	1.54114e+08	1.67422e+08	1.33597e+08	1.72965e+08	1.4753e+08	1.55043e+08	1.569e+08	1.38215e+08
2.826_143.05842	1.5745	0.268668	0.496029	0.755669	kd_1:control	POS	2.826	143.058	C6 H9 N O3	6-oxopiperidine-2-carboxylic acid	0.000172457	1.2055	81.5554	level2	Decode	NA	HMDB0061705	Organic acids and derivatives	Amino acids, peptides, and analogues	Carboxylic acids and derivatives	Amino acids, peptides, and analogues	NA	NA	NA	Non-significant	1.24781e+07	1.29766e+07	1.12202e+07	1.03186e+07	9.1976e+06	1.29122e+07	1.04779e+07	9.64778e+06	9.66791e+06	9.95369e+06	1.00284e+07	1.15711e+07	1.31483e+07	1.4229e+07	1.09275e+07	1.18485e+07	3.33779e+07	1.09772e+07	1.06417e+07	1.39443e+07	1.17903e+07
2.971_195.08984	0.691	0.07681	0.231803	1.13249	kd_1:control	POS	2.971	195.09	C10 H13 N O3	L-tyrosine methyl ester	0.000295674	1.51558	85.7056	level2	mzCloud	C03404	HMDB0029217	Organic acids and derivatives	Amino acids, peptides, and analogues	Carboxylic acids and derivatives	Amino acids, peptides, and analogues	NA	NA	NA	Non-significant	3.53423e+06	2.02777e+06	2.37618e+06	3.44626e+06	2.28302e+06	3.28581e+06	2.1467e+06	2.04249e+06	2.10481e+06	2.3883e+06	3.5778e+06	4.30647e+06	3.97047e+06	3.3128e+06	2.09975e+06	2.31568e+06	2.11373e+06	2.39925e+06	2.32435e+06	2.3168e+06	2.6658e+06
3.039_138.03168	1.0173	0.771066	0.901392	0.162558	kd_1:control	NEG	3.039	138.032	C7 H6 O3	3-hydroxybenzoic acid	-1.23574e-05	-0.0895258	92.7469	level2	mzCloud	C00587	HMDB0002466	Benzenoids	Benzoic acids and derivatives	Benzene and substituted derivatives	Benzene and derivatives	Xenobiotics biodegradation and metabolism	Benzoate degradation	map00362 Benzoate degradation; map00400 Phenylalanine, tyrosine and tryptophan biosynthesis; map00623 Toluene degradation; map00624 Polycyclic aromatic hydrocarbon degradation; map01120 Microbial metabolism in diverse environments; map01220 Degradation of aromatic compounds	Non-significant	4.49845e+06	4.56077e+06	4.39047e+06	4.34911e+06	4.3231e+06	4.38806e+06	4.18999e+06	4.29793e+06	4.06952e+06	6.83403e+06	4.09558e+06	4.23371e+06	4.43496e+06	4.77357e+06	5.40866e+06	4.77178e+06	4.98354e+06	4.90212e+06	5.17999e+06	5.02211e+06	4.5551e+06
3.096_188.11637	0.9021	0.271768	0.499198	0.770095	kd_1:control	POS	3.096	188.116	C8 H16 N2 O3	Glycyl-l-leucine	0.00027294	1.45091	86.5725	level2	mzCloud	C02155	HMDB0000759	Organic acids and derivatives	Amino acids, peptides, and analogues	Carboxylic acids and derivatives	Amino acids, peptides, and analogues	NA	NA	NA	Non-significant	8.94001e+06	8.61006e+06	8.65535e+06	9.02592e+06	8.60589e+06	8.75748e+06	9.00109e+06	8.73595e+06	8.70996e+06	1.1446e+07	9.49817e+06	1.16841e+07	9.50943e+06	8.88523e+06	9.18562e+06	1.14154e+07	8.52771e+06	8.88107e+06	7.93971e+06	7.1678e+06	1.00932e+07
3.123_219.11070	1.0663	0.012497	0.074918	1.3979	kd_1:control	POS	3.123	219.111	C9 H17 N O5	3-[[(2s)-2,4-dihydroxy-3,3-dimethylbutanoyl]amino]propanoic acid	2.30492e-05	0.105194	75.5655	level2	Public	NA	HMDB0250782	NA	NA	NA	NA	NA	NA	NA	Non-significant	1.33332e+09	1.30616e+09	1.30667e+09	1.30989e+09	1.29352e+09	1.31359e+09	1.29561e+09	1.27081e+09	1.26669e+09	1.3545e+09	1.3473e+09	1.36346e+09	1.42334e+09	1.43759e+09	1.51636e+09	1.46786e+09	1.43082e+09	1.3285e+09	1.28908e+09	1.33253e+09	1.26292e+09
3.304_228.14756	1.0229	0.939841	0.975389	0.282027	kd_1:control	POS	3.304	228.148	C11 H20 N2 O3	Leucylproline	0.00016861	0.739038	88.9552	level2	mzCloud	NA	NA	NA	NA	NA	NA	NA	NA	NA	Non-significant	1.12397e+07	7.22282e+06	6.52876e+06	1.15085e+07	1.11661e+07	1.13697e+07	1.11326e+07	4.26261e+06	1.13e+07	9.98166e+06	7.88249e+06	1.06628e+07	7.59172e+06	1.06997e+07	1.10734e+07	8.68265e+06	6.49025e+06	8.35066e+06	1.09929e+07	1.03405e+07	1.31333e+07
3.361_204.09012	1.0153	0.53819	0.741412	0.454893	kd_1:control	POS	3.361	204.09	C11 H12 N2 O2	Dl-tryptophan	0.00023811	1.16669	92.5045	level2	mzCloud	C00806	HMDB0030396	Organoheterocyclic compounds	Indolyl carboxylic acids and derivatives	Indoles and derivatives	Indole and derivatives	NA	NA	NA	Non-significant	6.87404e+08	6.55815e+08	6.6374e+08	6.71469e+08	6.72265e+08	6.75359e+08	6.6534e+08	6.57561e+08	6.57016e+08	7.60234e+08	7.18327e+08	7.17556e+08	7.28508e+08	7.08544e+08	7.56092e+08	7.70898e+08	7.3393e+08	7.18542e+08	6.84835e+08	7.00457e+08	6.95946e+08
3.369_145.05300	1.0081	0.685935	0.851081	0.299192	kd_1:control	POS	3.369	145.053	C9 H7 N O	8-hydroxyquinoline	0.000235485	1.62344	77.9178	level2	mzCloud	C19434	NA	NA	NA	NA	NA	NA	NA	NA	Non-significant	8.75156e+06	7.97099e+06	8.07667e+06	8.41872e+06	7.84588e+06	8.21053e+06	8.35529e+06	8.38748e+06	8.08315e+06	9.50834e+06	9.32129e+06	9.04824e+06	8.87157e+06	8.96466e+06	9.47684e+06	9.27285e+06	9.33385e+06	9.02361e+06	8.96532e+06	9.27718e+06	8.75686e+06
3.372_129.05809	1.0263	0.41921	0.643604	0.591505	kd_1:control	POS	3.372	129.058	C9 H7 N	Quinoline	0.000238026	1.84434	77.7278	level2	mzCloud	C06413	HMDB0033731	Organoheterocyclic compounds	NA	Quinolines and derivatives	Organoheterocyclic compounds	NA	NA	NA	Non-significant	7.9661e+06	7.01484e+06	7.55249e+06	7.21944e+06	7.72315e+06	7.50648e+06	7.87584e+06	7.45036e+06	7.70432e+06	7.97034e+06	8.30737e+06	8.01755e+06	8.62391e+06	8.16884e+06	9.03852e+06	8.3236e+06	8.25478e+06	8.24123e+06	7.85657e+06	7.84202e+06	7.78385e+06
3.55_280.10611	0.4327	0.216148	0.441438	0.80361	kd_1:control	POS	3.55	280.106	C13 H16 N2 O5	A-aspartylphenylalanine	0.000190572	0.680358	89.3307	level2	mzCloud	NA	HMDB0000706	Organic acids and derivatives	Amino acids, peptides, and analogues	Carboxylic acids and derivatives	Amino acids, peptides, and analogues	NA	NA	NA	Non-significant	3.6532e+06	3.45384e+06	3.34547e+06	3.82145e+06	3.49739e+06	3.55886e+06	3.55737e+06	3.4677e+06	3.58919e+06	4.48538e+06	2.72952e+06	1.39656e+07	2.69613e+06	2.19847e+06	2.43008e+06	3.57142e+06	2.13228e+06	2.42405e+06	2.80646e+06	2.14851e+06	5.01853e+06
4.131_234.17337	1.2173	0.004129	0.035072	1.56851	kd_1:control	POS	4.131	234.173	C14 H22 N2 O	Lidocaine	0.000159831	0.682535	63.7758	level2	Public	C07073	HMDB0014426	Benzenoids	Xylenes	Benzene and substituted derivatives	Benzene and derivatives	Xenobiotics biodegradation and metabolism	Drug metabolism - cytochrome P450	map00982 Drug metabolism - cytochrome P450	Up	7.27559e+06	7.30436e+06	7.23603e+06	7.11022e+06	7.32654e+06	6.70903e+06	6.46059e+06	7.00509e+06	6.86424e+06	6.67702e+06	6.9514e+06	6.80568e+06	6.59493e+06	8.08149e+06	7.6594e+06	8.84639e+06	8.3146e+06	7.27742e+06	8.02644e+06	7.67524e+06	7.66726e+06
4.174_359.16429	0.8065	0.00358	0.032358	1.59235	kd_1:control	POS	4.174	359.164	C19 H22 F N3 O3	Enrofloxacin	-0.000232718	-0.647942	71.4014	level2	Public	NA	HMDB0029861	Organoheterocyclic compounds	Quinoline carboxylic acids	Quinolines and derivatives	Organoheterocyclic compounds	NA	NA	NA	Down	1.876e+08	1.86469e+08	1.90889e+08	1.8912e+08	1.95391e+08	1.85745e+08	1.78031e+08	1.89749e+08	1.93162e+08	2.23703e+08	1.9733e+08	2.21242e+08	2.23488e+08	1.71864e+08	1.79249e+08	1.75478e+08	1.71644e+08	2.34176e+08	2.24869e+08	2.11865e+08	2.21873e+08
4.263_193.07411	1.1837	0.000216	0.006091	1.64155	kd_1:control	POS	4.263	193.074	C10 H11 N O3	Phenylacetylglycine	0.000221576	1.14762	86.1014	level2	mzCloud	C05598	HMDB0000821	Organic acids and derivatives	Amino acids, peptides, and analogues	Carboxylic acids and derivatives	Amino acids, peptides, and analogues	Amino acid metabolism	Phenylalanine metabolism	map00360 Phenylalanine metabolism	Non-significant	9.80136e+07	9.35451e+07	9.3844e+07	9.54772e+07	9.58746e+07	9.37836e+07	9.31873e+07	9.18045e+07	9.15427e+07	1.06828e+08	9.94463e+07	1.05116e+08	1.0555e+08	1.22729e+08	1.27228e+08	1.24058e+08	1.19501e+08	8.81953e+07	8.46115e+07	8.86492e+07	8.42613e+07
4.301_189.10035	1.0135	0.593225	0.787912	0.405727	kd_1:control	POS	4.301	189.1	C8 H15 N O4	1-hydroxyhexanoylglycine	0.00024056	1.27213	66.4541	level2	Decode	NA	HMDB0094718	Organic acids and derivatives	Amino acids, peptides, and analogues	Carboxylic acids and derivatives	Amino acids, peptides, and analogues	NA	NA	NA	Non-significant	5.42811e+06	5.44725e+06	5.26509e+06	5.31938e+06	5.45816e+06	5.19854e+06	5.46242e+06	5.32094e+06	5.02986e+06	5.98408e+06	5.87764e+06	5.51422e+06	6.0788e+06	5.90805e+06	5.94717e+06	6.12415e+06	5.79295e+06	6.1053e+06	5.57787e+06	5.76847e+06	5.7278e+06
4.414_121.05294	1.4942	0.12769	0.321276	1.05799	kd_1:control	POS	4.414	121.053	C7 H7 N O	2-acetylpyridine	0.000176076	1.45454	67.9388	level2	mzCloud	NA	HMDB0035281	Organic oxygen compounds	Carbonyl compounds	Organooxygen compounds	Organic oxygen compounds	NA	NA	NA	Non-significant	2.58763e+06	2.39324e+06	2.45706e+06	2.54838e+06	2.52999e+06	2.57833e+06	2.34724e+06	2.50565e+06	2.52641e+06	1.37025e+06	2.9398e+06	3.00625e+06	1.45495e+06	3.53879e+06	2.34597e+06	3.30469e+06	3.9162e+06	2.72333e+06	2.92112e+06	3.0335e+06	2.57324e+06
4.468_142.09957	1.1711	0.033095	0.144242	1.31295	kd_1:control	POS	4.468	142.1	C8 H16 O3	(r)-2-hydroxycaprylic acid	-18.0104	-112488	74.6215	level2	Decode	NA	HMDB0002264	Lipids and lipid-like molecules	Fatty acids and conjugates	Fatty Acyls	Fatty acyls[FA]	NA	NA	NA	Non-significant	2.60418e+06	2.52104e+06	2.49793e+06	2.50255e+06	2.46146e+06	2.47043e+06	2.57388e+06	2.66648e+06	2.66214e+06	3.11618e+06	3.55458e+06	3.17073e+06	3.78121e+06	4.002e+06	4.0342e+06	4.24971e+06	3.66723e+06	3.91355e+06	3.35532e+06	4.85165e+06	3.29502e+06
4.641_259.17849	0.9179	0.071108	0.22266	1.14457	kd_1:control	POS	4.641	259.178	C13 H25 N O4	Hexanoylcarnitine	0.000127411	0.491597	95.0806	level2	mzCloud	NA	HMDB0000705	NA	NA	NA	NA	NA	NA	NA	Non-significant	8.93593e+06	8.5912e+06	8.98068e+06	9.03553e+06	9.1097e+06	8.61678e+06	8.80103e+06	8.86747e+06	8.75259e+06	9.43006e+06	1.04467e+07	1.02734e+07	9.66125e+06	8.9711e+06	9.2022e+06	9.85489e+06	8.51381e+06	1.02501e+07	9.71168e+06	1.13084e+07	1.05363e+07
4.717_116.08377	1.4517	0.267123	0.493846	0.684407	kd_1:control	NEG	4.717	116.084	C6 H12 O2	Hexanoic acid	3.56738e-05	0.307311	70.6572	level2	mzCloud	C01585	HMDB0000535	Lipids and lipid-like molecules	Fatty acids and conjugates	Fatty Acyls	Fatty acyls[FA]	NA	NA	NA	Non-significant	985944	983467	888012	967511	937174	983414	894886	995394	972597	272323	1.15024e+06	1.68601e+06	444223	1.43292e+06	829189	1.1786e+06	1.71675e+06	1.00589e+06	1.05442e+06	1.09937e+06	987884
4.771_334.09860	1.5841	0	0	1.70411	kd_1:control	POS	4.771	334.099	C16 H18 N2 O4 S	Penicillin g	-0.000126833	-0.379628	74.4424	level2	mzCloud	C05551	HMDB0015186	Organic acids and derivatives	Amino acids, peptides, and analogues	Carboxylic acids and derivatives	Amino acids, peptides, and analogues	Global and overview maps	Biosynthesis of antibiotics	map01130 Biosynthesis of antibiotics; map04976 Bile secretion	Up	1.49582e+08	1.51967e+08	1.49586e+08	1.5615e+08	1.52828e+08	1.48739e+08	1.50862e+08	1.5502e+08	1.4921e+08	1.28445e+08	1.34719e+08	1.29188e+08	1.27977e+08	2.03777e+08	2.10326e+08	2.06985e+08	2.03155e+08	1.67763e+08	1.67104e+08	1.69324e+08	1.6196e+08
5.792_180.06402	1.1643	0.034867	0.149339	1.30398	kd_1:control	POS	5.792	180.064	C7 H8 N4 O2	Theobromine	-0.000708232	-3.93321	62.5431	level2	mzCloud	C07480	HMDB0002825	Organoheterocyclic compounds	Purines and purine derivatives	Imidazopyrimidines	Purines and derivatives	Biosynthesis of other secondary metabolites	Caffeine metabolism	map00232 Caffeine metabolism; map01060 Biosynthesis of plant secondary metabolites; map01065 Biosynthesis of alkaloids derived from histidine and purine; map01100 Metabolic pathways; map01110 Biosynthesis of secondary metabolites; map01120 Microbial metabolism in diverse environments	Non-significant	9.0689e+06	9.53614e+06	9.4742e+06	9.47615e+06	9.80699e+06	1.0503e+07	1.05907e+07	1.09108e+07	1.12665e+07	1.64177e+07	1.86717e+07	1.9981e+07	1.97121e+07	2.27195e+07	2.08278e+07	2.31528e+07	2.0371e+07	2.15506e+07	1.85679e+07	2.38402e+07	1.63352e+07
6.001_199.06698	1.4635	0.034836	0.149339	1.40479	kd_1:control	POS	6.001	199.067	C9 H13 N O2 S	N-ethyl-o-toluenesulfonamide	0.000282554	1.41939	64.868	level2	Public	NA	NA	NA	NA	NA	NA	NA	NA	NA	Non-significant	3.91251e+06	4.00884e+06	4.12103e+06	4.21375e+06	4.21953e+06	4.49432e+06	4.43008e+06	4.41161e+06	4.61267e+06	76955.8	59282.9	104665	78552.6	112960	121485	105214	127871	130855	129651	142698	83055.5
6.204_138.10460	1.1816	0.042554	0.16667	1.28327	kd_1:control	POS	6.204	138.105	C9 H14 O	Isophorone	0.000137683	0.996945	88.8947	level2	mzCloud	C14743	HMDB0031195	Organic oxygen compounds	Carbonyl compounds	Organooxygen compounds	Organic oxygen compounds	NA	NA	NA	Non-significant	9.15438e+06	9.52855e+06	9.12014e+06	9.0743e+06	9.64474e+06	9.97623e+06	1.02259e+07	1.01191e+07	1.07625e+07	1.68872e+07	1.96784e+07	1.70189e+07	2.09303e+07	2.12902e+07	2.29169e+07	2.34421e+07	2.04006e+07	2.30801e+07	2.04866e+07	2.66022e+07	1.79024e+07
7.42_120.05780	0.9871	0.835945	0.934572	0.231809	kd_1:control	POS	7.42	120.058	C8 H8 O	Acetophenone	0.000284085	2.36624	74.8	level2	mzCloud	C07113	HMDB0033910	Organic oxygen compounds	Carbonyl compounds	Organooxygen compounds	Organic oxygen compounds	Xenobiotics biodegradation and metabolism	Ethylbenzene degradation	map00642 Ethylbenzene degradation; map01120 Microbial metabolism in diverse environments; map01220 Degradation of aromatic compounds	Non-significant	4.23067e+07	4.00902e+07	4.24274e+07	4.49909e+07	4.39683e+07	4.90277e+07	4.21427e+07	4.22756e+07	3.87924e+07	5.31534e+07	5.14449e+07	4.62947e+07	5.61579e+07	4.24767e+07	5.4774e+07	5.17611e+07	5.53603e+07	5.10741e+07	4.83913e+07	5.15057e+07	3.9259e+07
7.42_134.07333	0.971	0.67636	0.844252	0.345268	kd_1:control	POS	7.42	134.073	C9 H10 O	4-ethylbenzaldehyde	0.00017005	1.26833	78.64	level2	mzCloud	NA	HMDB0032024	Benzenoids	Benzoyl derivatives	Benzene and substituted derivatives	Benzene and derivatives	NA	NA	NA	Non-significant	2.22756e+08	2.03074e+08	2.12504e+08	2.27335e+08	2.23736e+08	2.42632e+08	2.14368e+08	2.09879e+08	2.04442e+08	2.71611e+08	2.65447e+08	2.38164e+08	2.87663e+08	2.13262e+08	2.79462e+08	2.6341e+08	2.75876e+08	2.62865e+08	2.47385e+08	2.61732e+08	1.93078e+08
7.506_317.29282	0.7989	0.035414	0.150222	1.24222	kd_1:control	POS	7.506	317.293	C18 H39 N O3	2-amino-1,3,4-octadecanetriol	-0.000178374	-0.562174	71.5071	level2	mzCloud	C12144	HMDB0004610	Organic nitrogen compounds	Amines	Organonitrogen compounds	Amines	Lipid metabolism	Sphingolipid metabolism	map00600 Sphingolipid metabolism; map01100 Metabolic pathways	Non-significant	5.58299e+08	5.73303e+08	5.60366e+08	5.7505e+08	5.38663e+08	5.94461e+08	5.73937e+08	5.51023e+08	5.51151e+08	4.98094e+08	4.20491e+08	3.85451e+08	3.82836e+08	3.06911e+08	3.82213e+08	3.53082e+08	3.05376e+08	3.47656e+08	3.38888e+08	3.33682e+08	3.8337e+08
7.573_229.24053	0.8052	0.069483	0.219863	1.17824	kd_1:control	POS	7.573	229.241	C14 H31 N O	N,n-dimethyldodecylamine n-oxide	-3.51194e-05	-0.153199	71.9869	level2	Public	NA	NA	NA	NA	NA	NA	NA	NA	NA	Non-significant	6.18139e+08	5.91871e+08	5.85879e+08	5.97046e+08	5.98271e+08	5.87982e+08	5.92328e+08	6.04666e+08	6.01589e+08	3.16282e+08	2.71743e+08	2.48448e+08	2.17561e+08	2.05051e+08	2.32176e+08	2.14773e+08	1.96663e+08	2.0068e+08	1.89055e+08	2.00659e+08	2.71935e+08
7.808_166.06320	1.1319	0.041742	0.165141	1.26436	kd_1:control	POS	7.808	166.063	C9 H10 O3	Apocynin	0.000209368	1.26077	68.4806	level2	mzCloud	C11380	NA	PK Polyketides	PK1202 Flavans, Flavanols and Leucoanthocyanidins	PK12 Flavonoids	Polyketides[PK]	NA	NA	NA	Non-significant	9.68388e+06	8.78886e+06	9.48908e+06	8.78775e+06	8.67743e+06	1.05942e+07	1.08629e+07	1.0247e+07	9.96649e+06	5.55451e+07	4.90401e+07	5.44192e+07	5.89291e+07	5.93384e+07	5.84012e+07	6.56948e+07	6.32446e+07	5.05951e+07	4.66803e+07	5.43094e+07	5.16139e+07
7.918_128.08391	0.9041	0.350283	0.57915	0.662298	kd_1:control	POS	7.918	128.084	C7 H14 O2	Heptanoic acid	-2.01547	-15491.8	77.2319	level2	BMDB2	C17714	HMDB0000666	Lipids and lipid-like molecules	Fatty acids and conjugates	Fatty Acyls	Fatty acyls[FA]	NA	NA	NA	Non-significant	2.54919e+06	2.48536e+06	2.47108e+06	2.41219e+06	2.1853e+06	2.31703e+06	2.34939e+06	2.2128e+06	2.70705e+06	9.52261e+06	1.01027e+07	8.98422e+06	1.07677e+07	1.04644e+07	7.35165e+06	7.40714e+06	1.0376e+07	7.18398e+06	6.80275e+06	7.96286e+06	9.37641e+06
7.945_148.08906	1.2036	0.14658	0.349334	0.994228	kd_1:control	POS	7.945	148.089	C10 H12 O	Cuminaldehyde	0.000247045	1.66822	74.7604	level2	mzCloud	C06577	HMDB0002214	Lipids and lipid-like molecules	Monoterpenoids	Prenol lipids	Terpenoids	Xenobiotics biodegradation and metabolism	Xylene degradation	map00622 Xylene degradation; map01100 Metabolic pathways; map01120 Microbial metabolism in diverse environments; map01220 Degradation of aromatic compounds	Non-significant	1.18939e+08	1.19798e+08	1.17221e+08	1.24926e+08	1.13065e+08	1.21332e+08	1.23586e+08	1.29148e+08	1.24313e+08	1.33172e+08	1.03985e+08	1.28076e+08	1.69478e+08	1.39674e+08	1.74856e+08	1.59715e+08	1.6935e+08	1.67966e+08	1.45634e+08	1.73082e+08	1.14337e+08
8.26_216.17222	1.4998	0.004358	0.036506	1.53328	kd_1:control	NEG	8.26	216.172	C12 H24 O3	12-hydroxydodecanoic acid	-0.000324874	-1.50284	65.0592	level2	mzCloud	C08317	HMDB0002059	Organic acids and derivatives	Medium-chain hydroxy acids and derivatives	Hydroxy acids and derivatives	Organic acids	NA	NA	NA	Up	1.77045e+06	1.81446e+06	1.81469e+06	1.93919e+06	1.85201e+06	1.83026e+06	1.89628e+06	1.78657e+06	1.82492e+06	1.69196e+06	1.37767e+06	1.79267e+06	1.91181e+06	2.20072e+06	2.75202e+06	2.5015e+06	2.70552e+06	2.68461e+06	2.67458e+06	2.87445e+06	2.3691e+06
8.375_299.28233	1.0698	0.315546	0.542321	0.734276	kd_1:control	POS	8.375	299.282	C18 H37 N O2	D-sphingosine	-0.000103381	-0.34543	92.0983	level2	mzCloud	C00319	HMDB0000252	Organic nitrogen compounds	Amines	Organonitrogen compounds	Amines	Lipid metabolism	Sphingolipid metabolism	map00600 Sphingolipid metabolism; map01100 Metabolic pathways; map04071 Sphingolipid signaling pathway; map04210 Apoptosis; map04217 Necroptosis	Non-significant	7.3126e+07	7.26356e+07	6.7209e+07	7.07335e+07	7.07694e+07	7.06526e+07	7.0142e+07	6.46412e+07	6.98467e+07	1.49223e+07	1.44492e+07	1.38225e+07	1.16087e+07	1.46763e+07	1.49276e+07	1.35489e+07	1.54723e+07	1.55705e+07	1.43302e+07	1.73372e+07	1.79291e+07
8.492_301.29797	0.9613	0.664708	0.83682	0.348298	kd_1:control	POS	8.492	301.298	C18 H39 N O2	Sphinganine	-0.000113235	-0.375822	83.3129	level2	BMDB	C00836	HMDB0000269	Organic nitrogen compounds	Amines	Organonitrogen compounds	Amines	Lipid metabolism	Sphingolipid metabolism	map00600 Sphingolipid metabolism; map01100 Metabolic pathways; map04071 Sphingolipid signaling pathway	Non-significant	4.06097e+06	4.1414e+06	4.13537e+06	4.3082e+06	4.6101e+06	4.44537e+06	4.38388e+06	4.29257e+06	4.39054e+06	1.0385e+06	874221	902769	762837	772646	916645	792198	958277	791963	767298	933608	860389
8.524_384.33520	0.9733	0.820878	0.924015	0.169809	kd_1:control	POS	8.524	384.335	C27 H44 O	Cholecalciferol	-0.00401611	-10.4494	73.1053	level2	mzCloud	C05443	HMDB0000876	Lipids and lipid-like molecules	Vitamin D and derivatives	Steroids and steroid derivatives	Vitamins and derivatives	Lipid metabolism	Steroid biosynthesis	map00100 Steroid biosynthesis; map01100 Metabolic pathways; map04977 Vitamin digestion and absorption; map05323 Rheumatoid arthritis	Non-significant	6.71121e+06	7.45571e+06	7.0705e+06	8.59579e+06	4.86734e+06	9.10009e+06	6.36259e+06	6.46472e+06	8.8109e+06	1.4775e+07	1.51106e+07	1.09955e+07	1.17199e+07	1.01478e+07	1.34343e+07	1.49924e+07	1.26244e+07	1.18252e+07	1.12541e+07	8.12692e+06	1.12671e+07
8.646_399.33483	0.8685	0.345943	0.574344	0.737556	kd_1:control	POS	8.646	399.335	C23 H45 N O4	Palmitoylcarnitine	-2.98968e-05	-0.0748666	93.2078	level2	BMDB	C02990	HMDB0000846	NA	NA	NA	NA	Lipid metabolism	Fatty acid degradation	map00071 Fatty acid degradation; map01212 Fatty acid metabolism	Non-significant	4.07641e+07	3.94477e+07	3.76601e+07	4.0102e+07	3.68098e+07	3.82972e+07	4.01222e+07	3.83039e+07	3.70096e+07	1.51767e+07	1.19326e+07	1.91785e+07	1.24303e+07	1.44705e+07	1.28509e+07	1.16506e+07	1.20219e+07	1.09487e+07	1.6307e+07	2.07768e+07	1.83204e+07
9.045_254.22470	1.1085	0.250081	0.478056	0.796822	kd_1:control	POS	9.045	254.225	C16 H30 O2	Palmitoleic acid	0.000116021	0.456372	84.4375	level2	BMDB	C08362	HMDB0003229	Lipids and lipid-like molecules	Fatty acids and conjugates	Fatty Acyls	Fatty acyls[FA]	Lipid metabolism	Fatty acid biosynthesis	map00061 Fatty acid biosynthesis	Non-significant	7.07363e+06	6.93114e+06	7.01781e+06	6.76223e+06	6.84654e+06	7.33069e+06	7.26635e+06	7.10151e+06	7.07709e+06	8.69098e+06	7.0339e+06	5.99608e+06	7.0958e+06	7.89887e+06	8.35042e+06	7.34606e+06	8.34692e+06	8.24218e+06	7.86682e+06	9.15011e+06	6.85871e+06
9.127_272.23460	1.2083	0.0157	0.087429	1.44259	kd_1:control	NEG	9.127	272.235	C16 H32 O3	16-hydroxyhexadecanoic acid	-0.00054322	-1.99541	81.5895	level2	mzCloud	C18218	HMDB0006294	Lipids and lipid-like molecules	Fatty acids and conjugates	Fatty Acyls	Fatty acyls[FA]	Lipid metabolism	Cutin, suberine and wax biosynthesis	map00073 Cutin, suberine and wax biosynthesis; map01100 Metabolic pathways	Non-significant	2.38437e+06	2.14917e+06	2.25386e+06	2.35851e+06	2.29504e+06	2.07528e+06	2.1786e+06	1.98869e+06	2.25443e+06	2.24292e+06	2.12655e+06	2.10543e+06	2.20296e+06	2.57371e+06	2.93964e+06	2.40937e+06	2.5628e+06	2.4237e+06	2.61531e+06	2.94071e+06	2.14097e+06
9.154_166.04802	1.1864	0.029025	0.13322	1.29585	kd_1:control	NEG	9.154	166.048	C6 H6 N4 O2	7-methylxanthine	-0.00105067	-6.32744	74.698	level2	mzCloud	C16353	HMDB0001991	Organoheterocyclic compounds	Purines and purine derivatives	Imidazopyrimidines	Purines and derivatives	Biosynthesis of other secondary metabolites	Caffeine metabolism	map00232 Caffeine metabolism; map01100 Metabolic pathways; map01110 Biosynthesis of secondary metabolites; map01120 Microbial metabolism in diverse environments	Non-significant	1.04333e+07	1.13987e+07	1.12692e+07	1.1158e+07	1.17723e+07	9.51812e+06	1.01766e+07	1.02627e+07	1.30857e+07	2.06363e+06	2.18468e+06	2.55262e+06	2.22907e+06	2.53149e+06	2.9336e+06	2.77047e+06	2.47804e+06	2.48363e+06	2.78398e+06	2.79729e+06	2.46104e+06
9.518_310.25079	1.2086	0.227518	0.453698	0.851642	kd_1:control	POS	9.518	310.251	C19 H36 O4	Avocadene 2-acetate	-18.0106	-54866.5	63.9861	level2	Public	NA	HMDB0031044	Lipids and lipid-like molecules	Fatty alcohols	Fatty Acyls	Fatty acyls[FA]	NA	NA	NA	Non-significant	6.50001e+06	7.80909e+06	7.86784e+06	7.57886e+06	7.73938e+06	1.03852e+07	8.13444e+06	8.46733e+06	7.85933e+06	3.66121e+06	2.99245e+06	3.52182e+06	4.55446e+06	3.2535e+06	5.33224e+06	4.78003e+06	4.43698e+06	4.72154e+06	4.25746e+06	4.9091e+06	5.24563e+06
9.566_453.28587	0.9644	0.562443	0.764896	0.445412	kd_1:control	POS	9.566	453.286	C21 H44 N O7 P	Glycerophospho-n-palmitoyl ethanolamine	0.000329761	0.72749	73.9138	level2	mzCloud	NA	NA	NA	NA	NA	NA	NA	NA	NA	Non-significant	6.38077e+07	5.56174e+07	5.67379e+07	5.46462e+07	6.01259e+07	5.90934e+07	6.21462e+07	5.7374e+07	5.32139e+07	1.76176e+07	1.58171e+07	1.77822e+07	1.51518e+07	1.57903e+07	1.79526e+07	1.43862e+07	1.58769e+07	1.77417e+07	1.78078e+07	1.96894e+07	2.18145e+07
9.608_400.25910	1.9703	0.002042	0.023231	1.53661	kd_1:control	POS	9.608	400.259	C23 H38 O4	Nordeoxycholic acid	21.9821	58111.1	67.3816	level2	BMDB2	NA	HMDB0304947	NA	NA	NA	NA	NA	NA	NA	Up	5.83515e+06	5.33773e+06	5.8505e+06	4.86103e+06	5.13303e+06	8.16605e+06	7.01792e+06	5.77465e+06	5.48829e+06	1.98338e+06	1.97737e+06	1.70824e+06	2.74883e+06	3.94575e+06	5.11418e+06	3.97928e+06	3.54669e+06	4.07728e+06	3.60097e+06	4.63797e+06	4.56777e+06
9.696_255.25597	1.2382	0.050059	0.183307	1.29736	kd_1:control	POS	9.696	255.256	C16 H33 N O	Hexadecanamide	-0.000243304	-0.953177	93.4245	level2	mzCloud	NA	HMDB0012273	Lipids and lipid-like molecules	Fatty amides	Fatty Acyls	Fatty acyls[FA]	NA	NA	NA	Non-significant	2.23999e+09	2.06223e+09	2.11743e+09	2.09323e+09	2.04505e+09	2.51554e+09	2.47199e+09	2.13326e+09	2.10448e+09	8.60311e+08	9.63265e+08	6.96597e+08	9.34625e+08	9.87718e+08	1.11572e+09	1.00947e+09	1.16466e+09	1.26782e+09	9.2725e+08	1.284e+09	9.65207e+08
9.771_281.27176	1.1668	0.066889	0.215722	1.2665	kd_1:control	POS	9.771	281.272	C18 H35 N O	Oleamide	-0.000100794	-0.358351	94.4189	level2	mzCloud	C19670	HMDB0002117	Lipids and lipid-like molecules	Fatty amides	Fatty Acyls	Fatty acyls[FA]	NA	NA	NA	Non-significant	7.35164e+09	7.05916e+09	7.41887e+09	7.71282e+09	7.53457e+09	8.20701e+09	8.20687e+09	7.24617e+09	7.21373e+09	4.72133e+09	4.66011e+09	3.82204e+09	5.0007e+09	4.94385e+09	5.5189e+09	5.4154e+09	5.36249e+09	4.98371e+09	4.79398e+09	5.40267e+09	4.63481e+09
9.969_336.26400	1.3861	0.01885	0.098003	1.40904	kd_1:control	POS	9.969	336.264	C21 H38 O4	2-linoleoyl glycerol	-18.013	-50844.4	73.758	level2	mzCloud	NA	HMDB0011538	Lipids and lipid-like molecules	Lineolic acids and derivatives	Fatty Acyls	Fatty acyls[FA]	NA	NA	NA	Non-significant	6.99427e+06	6.84989e+06	6.19927e+06	6.56892e+06	6.38831e+06	9.03074e+06	1.00152e+07	6.47448e+06	6.47009e+06	1.21325e+06	1.75291e+06	1.27317e+06	1.47868e+06	1.93046e+06	2.22953e+06	1.76331e+06	2.00227e+06	1.7902e+06	2.14422e+06	2.08459e+06	2.41634e+06
9.972_328.23966	1.4866	0.011041	0.069743	1.53109	kd_1:control	NEG	9.972	328.24	C22 H32 O2	Docosahexaenoic acid	-0.000574505	-1.75026	85.1749	level2	mzCloud	C06429	HMDB0002183	Lipids and lipid-like molecules	Fatty acids and conjugates	Fatty Acyls	Fatty acyls[FA]	Lipid metabolism	Biosynthesis of unsaturated fatty acids	map01040 Biosynthesis of unsaturated fatty acids	Non-significant	4.40953e+07	4.05002e+07	4.06952e+07	4.70801e+07	4.70784e+07	5.6731e+07	5.43564e+07	5.45786e+07	4.73166e+07	4.64027e+07	3.22256e+07	3.78561e+07	4.50511e+07	6.4469e+07	6.1685e+07	5.39822e+07	6.00009e+07	6.36377e+07	4.75077e+07	5.50402e+07	5.47181e+07
0.57_131.99103	0.8277	0.010346	0.066917	1.48102	kd_1:control	POS	0.57	131.991	C5 H12 N2 O2	D-ornithine	-0.098852	-748.369	44.1239	level3	BMDB	C00515	HMDB0003374	Organic acids and derivatives	Amino acids, peptides, and analogues	Carboxylic acids and derivatives	Amino acids, peptides, and analogues	Metabolism of other amino acids	D-Arginine and D-ornithine metabolism	map00472 D-Arginine and D-ornithine metabolism; map00997 Biosynthesis of various secondary metabolites - part 3; map01100 Metabolic pathways	Non-significant	3.48417e+07	3.84937e+07	3.77059e+07	3.65644e+07	3.73397e+07	3.66715e+07	3.91538e+07	3.71874e+07	3.83262e+07	3.89361e+07	3.91977e+07	4.48208e+07	3.7917e+07	3.31814e+07	3.45318e+07	3.2152e+07	3.32951e+07	3.69333e+07	3.62986e+07	3.79307e+07	3.8349e+07
0.602_358.00616	0.9425	0.738097	0.882262	0.326014	kd_1:control	NEG	0.602	358.006	C6 H14 O12 P2	A-d-glucose-1,6-bisphosphate	18.0101	52971.5	90.6441	level3	mzCloud	C01231	HMDB0003514	Organic oxygen compounds	Carbohydrates and carbohydrate conjugates	Organooxygen compounds	Carbohydrates	Carbohydrate metabolism	Starch and sucrose metabolism	map00500 Starch and sucrose metabolism; map01100 Metabolic pathways	Non-significant	2.98757e+06	3.15893e+06	3.29439e+06	2.46489e+06	3.3411e+06	3.31757e+06	3.45053e+06	2.90864e+06	3.27286e+06	3.5636e+06	3.51551e+06	5.67076e+06	4.35953e+06	3.42988e+06	3.99876e+06	4.59789e+06	4.09989e+06	3.78244e+06	3.49869e+06	4.03403e+06	4.23459e+06
0.611_483.96770	0.3276	0.010588	0.067736	1.23673	kd_1:control	NEG	0.611	483.968	C9 H15 N2 O15 P3	Uridine triphosphate	-0.000831619	-1.71833	49.8919	level3	BMDB	C00075	HMDB0000285	Nucleosides, nucleotides, and analogues	Pyrimidine ribonucleotides	Pyrimidine nucleotides	Nucleic acids and analogues	Nucleotide metabolism	Pyrimidine metabolism	map00240 Pyrimidine metabolism; map00998 Biosynthesis of various secondary metabolites - part 2; map01100 Metabolic pathways; map04080 Neuroactive ligand-receptor interaction	Non-significant	519446	581401	477286	606735	419220	573899	546736	414294	533952	862530	697885	1.97569e+06	921385	384904	375781	467199	232365	440995	591019	547258	1.08238e+06
0.616_206.04235	1.5148	0.119414	0.30658	1.06327	kd_1:control	NEG	0.616	206.042	C8 H14 O2 S2	Lipoic acid	-0.00116632	-5.66057	30.4577	level3	mzCloud	C16241	HMDB0001451	Organoheterocyclic compounds	Lipoic acids and derivatives	Dithiolanes	Organoheterocyclic compounds	Metabolism of cofactors and vitamins	Lipoic acid metabolism	map00785 Lipoic acid metabolism; map01100 Metabolic pathways	Non-significant	3.36592e+06	3.30813e+06	1.7655e+06	3.62853e+06	3.50296e+06	3.44989e+06	3.40297e+06	3.42668e+06	1.89626e+06	2.21578e+06	2.0069e+06	2.31022e+06	2.55532e+06	4.82995e+06	2.2696e+06	3.99772e+06	2.66943e+06	3.96891e+06	3.4979e+06	2.04008e+06	3.76382e+06
0.684_226.06856	0.5385	0.000638	0.011301	1.67414	kd_1:control	NEG	0.684	226.069	C6 H12 O6	D-(+)-galactose	46.0052	255494	49.7025	level3	mzCloud	C00124	NA	Carbohydrates	Aldoses [Fig]	Monosaccharides	Carbohydrates	Carbohydrate metabolism	Galactose metabolism	map00052 Galactose metabolism; map01100 Metabolic pathways; map02030 Bacterial chemotaxis; map02060 Phosphotransferase system (PTS); map04973 Carbohydrate digestion and absorption; map04978 Mineral absorption	Down	5.57915e+07	5.90885e+07	5.84431e+07	5.90351e+07	6.02736e+07	5.83323e+07	5.94082e+07	5.89644e+07	6.05359e+07	7.68592e+07	7.20875e+07	7.61766e+07	8.04199e+07	4.71762e+07	4.00676e+07	4.16457e+07	3.56363e+07	6.96994e+07	6.36901e+07	7.1722e+07	6.80028e+07
0.691_169.05060	1.1636	0.135793	0.333801	0.971368	kd_1:control	POS	0.691	169.051	C9 H9 N O	3-methyl-2-oxindole	21.9822	149469	8.89566	level3	BMDB	NA	NA	NA	NA	NA	NA	NA	NA	NA	Non-significant	1.33321e+07	1.33059e+07	1.4205e+07	1.30648e+07	1.34277e+07	1.42159e+07	1.30866e+07	1.34835e+07	1.33441e+07	1.17685e+07	1.0885e+07	1.30293e+07	1.50283e+07	1.3402e+07	1.45177e+07	1.3895e+07	1.71943e+07	1.74859e+07	1.50823e+07	1.72987e+07	1.44096e+07
0.713_128.05899	0.809	0.003183	0.030243	1.589	kd_1:control	POS	0.713	128.059	C5 H8 N2 O2	Dihydrothymine	0.000414262	3.23494	44.5379	level3	mzCloud	C00906	HMDB0000079	Organoheterocyclic compounds	Pyrimidines and pyrimidine derivatives	Diazines	Organoheterocyclic compounds	NA	NA	NA	Down	3.95139e+07	4.3144e+07	4.13558e+07	4.12271e+07	4.23573e+07	4.23054e+07	4.05933e+07	4.12861e+07	4.29976e+07	4.83535e+07	4.85744e+07	5.30469e+07	5.42359e+07	4.01394e+07	4.1483e+07	4.22932e+07	4.12997e+07	4.3702e+07	4.13158e+07	4.84389e+07	3.99544e+07
0.724_79.04231	0.094	0.371639	0.598124	0.665153	kd_1:control	POS	0.724	79.0423	C5 H5 N	Pyridine	0.000115284	1.45852	59.2147	level3	Public	C00747	HMDB0000926	Organoheterocyclic compounds	NA	Pyridines and derivatives	Pyridine and derivatives	NA	NA	NA	Non-significant	3.73841e+06	4.13192e+06	2.13161e+06	3.99904e+06	3.38668e+06	4.22515e+06	4.00464e+06	4.20155e+06	2.56624e+06	3.09615e+06	9.30387e+07	2.98301e+06	1.37233e+06	1.64525e+06	4.22428e+06	1.57123e+06	2.00456e+06	6.3207e+06	765683	904067	2.26999e+06
0.725_174.10076	1.2042	0.033169	0.144347	1.2834	kd_1:control	POS	0.725	174.101	C7 H14 N2 O3	N-acetylornithine	0.000315232	1.81064	30.7266	level3	mzCloud	NA	NA	NA	NA	NA	NA	NA	NA	NA	Non-significant	1.94123e+06	2.00968e+06	2.12069e+06	2.08811e+06	3.02855e+06	1.84209e+06	1.82887e+06	1.84586e+06	1.72795e+06	2.17428e+06	1.76843e+06	1.96403e+06	1.89298e+06	2.29465e+06	2.04168e+06	2.51506e+06	2.54104e+06	2.22784e+06	2.39781e+06	2.81754e+06	2.96259e+06
0.729_157.11054	0.9725	0.441766	0.662836	0.58955	kd_1:control	POS	0.729	157.111	C8 H15 N O2	(s)-homostachydrine	0.000262585	1.67134	35.2484	level3	Decode	C08283	HMDB0033433	Organic acids and derivatives	Amino acids, peptides, and analogues	Carboxylic acids and derivatives	Amino acids, peptides, and analogues	NA	NA	NA	Non-significant	5.9265e+06	6.97338e+06	6.56006e+06	6.06095e+06	6.28696e+06	6.50674e+06	6.31741e+06	5.97489e+06	6.38986e+06	6.4426e+06	6.7298e+06	6.62472e+06	7.09761e+06	6.23908e+06	6.47102e+06	6.37341e+06	7.07245e+06	7.10877e+06	7.14302e+06	7.70407e+06	6.70227e+06
0.853_151.02471	1.0182	0.771728	0.901392	0.307631	kd_1:control	POS	0.853	151.025	C4 H9 N O3 S	(s)c(s)s-s-methylcysteine sulfoxide\3-(methylsulfinyl)alanin	-0.00560798	-37.1315	34.1188	level3	Decode	NA	HMDB0029432	Organic acids and derivatives	Amino acids, peptides, and analogues	Carboxylic acids and derivatives	Amino acids, peptides, and analogues	NA	NA	NA	Non-significant	8.6243e+06	8.6123e+06	8.01332e+06	7.79041e+06	7.75934e+06	8.57486e+06	7.40449e+06	8.66069e+06	7.73879e+06	9.6619e+06	9.98853e+06	9.30755e+06	1.08863e+07	1.02899e+07	1.10962e+07	8.97291e+06	1.021e+07	8.53478e+06	8.62987e+06	8.25351e+06	8.12258e+06
0.96_144.04241	0.7106	0.001305	0.018258	1.58071	kd_1:control	POS	0.96	144.042	C6 H10 O5	3-hydroxy-3-methylglutaric acid	-18.0104	-111139	30.1682	level3	BMDB	C03761	HMDB0000355	Lipids and lipid-like molecules	Fatty acids and conjugates	Fatty Acyls	Fatty acyls[FA]	NA	NA	NA	Down	2.21428e+07	2.35943e+07	2.14396e+07	2.20883e+07	2.19249e+07	2.3161e+07	2.2496e+07	2.15343e+07	2.16797e+07	2.76153e+07	2.5209e+07	3.11417e+07	2.90911e+07	1.98227e+07	1.96152e+07	2.17215e+07	1.91788e+07	2.8575e+07	2.524e+07	2.87384e+07	1.30534e+07
1.032_123.03220	0.9164	0.2919	0.517826	0.750363	kd_1:control	POS	1.032	123.032	C6 H5 N O2	Nicotinic acid	0.000173281	1.40842	55.5178	level3	mzCloud	C00253	HMDB0001488	Organoheterocyclic compounds	Pyridinecarboxylic acids and derivatives	Pyridines and derivatives	Pyridine and derivatives	Metabolism of cofactors and vitamins	Nicotinate and nicotinamide metabolism	map00760 Nicotinate and nicotinamide metabolism; map00960 Tropane, piperidine and pyridine alkaloid biosynthesis; map01060 Biosynthesis of plant secondary metabolites; map01064 Biosynthesis of alkaloids derived from ornithine, lysine and nicotinic acid; map01100 Metabolic pathways; map01110 Biosynthesis of secondary metabolites; map01120 Microbial metabolism in diverse environments; map05133 Pert…	Non-significant	6.79762e+07	6.59055e+07	6.7995e+07	6.91383e+07	6.65847e+07	6.7975e+07	6.7256e+07	6.69123e+07	6.58379e+07	9.01027e+07	7.5363e+07	7.40314e+07	6.73333e+07	7.43396e+07	6.69682e+07	6.49506e+07	7.49333e+07	8.5526e+07	7.91434e+07	9.60314e+07	7.03589e+07
1.038_348.04694	0.9892	0.965382	0.984371	0.166166	kd_1:control	POS	1.038	348.047	C10 H13 N4 O8 P	Inosine 5'-phosphate	-0.000159533	-0.458366	25.4401	level3	BMDB	C00130	HMDB0000175	Nucleosides, nucleotides, and analogues	Purine ribonucleotides	Purine nucleotides	Purines and derivatives	Nucleotide metabolism	Purine metabolism	map00230 Purine metabolism; map01060 Biosynthesis of plant secondary metabolites; map01065 Biosynthesis of alkaloids derived from histidine and purine; map01070 Biosynthesis of plant hormones; map01100 Metabolic pathways; map01110 Biosynthesis of secondary metabolites; map01130 Biosynthesis of antibiotics; map01523 Antifolate resistance; map04742 Taste transduction	Non-significant	9.13056e+07	7.63382e+07	8.02103e+07	8.4282e+07	7.62611e+07	7.90588e+07	8.16652e+07	7.88336e+07	7.77104e+07	1.07968e+08	6.93369e+07	7.70115e+07	8.26874e+07	8.96594e+07	7.00498e+07	9.75146e+07	7.61496e+07	1.13374e+08	8.95276e+07	1.12989e+08	9.57272e+07
1.07_243.08508	0.8845	0.000372	0.008406	1.61883	kd_1:control	NEG	1.07	243.085	C9 H13 N3 O5	Cytarabine	-0.000435697	-1.79236	56.9065	level3	mzCloud	C02961	HMDB0015122	Nucleosides, nucleotides, and analogues	NA	Pyrimidine nucleosides	Nucleic acids and analogues	NA	NA	NA	Non-significant	1.24356e+07	1.2345e+07	1.29177e+07	1.24163e+07	1.25564e+07	1.25834e+07	1.29004e+07	1.2112e+07	1.29294e+07	1.64816e+07	1.63489e+07	1.60961e+07	1.70882e+07	1.43318e+07	1.50268e+07	1.46782e+07	1.43502e+07	1.8093e+07	1.70989e+07	1.809e+07	1.71495e+07
1.075_130.02686	1.1974	0.42426	0.64769	0.567047	kd_1:control	POS	1.075	130.027	C5 H6 O4	Itaconate	0.000249235	1.9168	27.3147	level3	BMDB	C00490	HMDB0002092	Lipids and lipid-like molecules	Fatty acids and conjugates	Fatty Acyls	Fatty acyls[FA]	Carbohydrate metabolism	C5-Branched dibasic acid metabolism	map00660 C5-Branched dibasic acid metabolism; map01100 Metabolic pathways	Non-significant	1.404e+07	1.27239e+07	1.3438e+07	1.36791e+07	1.45177e+07	1.31927e+07	1.1742e+07	1.4058e+07	1.31624e+07	2.03201e+07	1.41363e+07	1.0887e+07	1.61351e+07	1.73498e+07	1.62422e+07	2.68466e+07	1.31775e+07	1.7683e+07	1.10129e+07	1.26746e+07	1.35583e+07
1.08_174.10070	0.8616	0.749886	0.889612	0.278385	kd_1:control	POS	1.08	174.101	C7 H14 N2 O3	Valylglycine	0.000259998	1.49338	27.6745	level3	Decode	NA	HMDB0029127	Organic acids and derivatives	Amino acids, peptides, and analogues	Carboxylic acids and derivatives	Amino acids, peptides, and analogues	NA	NA	NA	Non-significant	1.99655e+06	1.7036e+06	1.61818e+06	1.88612e+06	2.08267e+06	1.67876e+06	1.64489e+06	1.59859e+06	1.75023e+06	439158	2.13945e+06	2.7189e+06	2.04744e+06	2.20042e+06	1.86726e+06	264527	1.99613e+06	995195	1.33755e+06	1.76018e+06	1.94862e+06
1.085_165.06517	0.9617	0.481373	0.695997	0.493526	kd_1:control	POS	1.085	165.065	C6 H7 N5 O	1-methylguanine	0.000112227	0.679895	35.423	level3	mzCloud	NA	HMDB0003282	Organoheterocyclic compounds	Purines and purine derivatives	Imidazopyrimidines	Purines and derivatives	NA	NA	NA	Non-significant	1.37387e+06	1.18069e+06	1.30332e+06	1.17766e+06	1.32203e+06	1.2225e+06	1.4627e+06	1.23616e+06	1.31818e+06	1.59799e+06	1.50845e+06	1.41925e+06	1.63103e+06	1.65658e+06	1.34462e+06	1.48006e+06	1.43978e+06	1.29363e+06	1.3575e+06	1.46621e+06	1.6595e+06
1.095_177.04612	0.7324	0.039152	0.158816	1.4222	kd_1:control	POS	1.095	177.046	C6 H11 N O3 S	Formyl-l-methionyl peptide	0.000156426	0.883532	36.2667	level3	BMDB	C03145	HMDB0001015	Organic acids and derivatives	Amino acids, peptides, and analogues	Carboxylic acids and derivatives	Amino acids, peptides, and analogues	Amino acid metabolism	Cysteine and methionine metabolism	map00270 Cysteine and methionine metabolism	Non-significant	1.04942e+07	1.14045e+07	1.10416e+07	1.1213e+07	9.33107e+06	1.0962e+07	1.07128e+07	9.15808e+06	1.10675e+07	1.37963e+07	1.38111e+07	1.32405e+07	1.41451e+07	8.78218e+06	1.28043e+07	8.4721e+06	1.0218e+07	1.39715e+07	1.10911e+07	1.30543e+07	1.30967e+07
1.205_161.06905	1.0269	0.723529	0.873438	0.21904	kd_1:control	POS	1.205	161.069	C6 H13 N O5	D-(+)-glucosamine	-18.0103	-100572	27.6369	level3	BMDB	C00329	HMDB0001514	Organic oxygen compounds	Carbohydrates and carbohydrate conjugates	Organooxygen compounds	Carbohydrates	Carbohydrate metabolism	Amino sugar and nucleotide sugar metabolism	map00520 Amino sugar and nucleotide sugar metabolism; map01100 Metabolic pathways; map02060 Phosphotransferase system (PTS)	Non-significant	1.48435e+07	1.52351e+07	1.34661e+07	1.46155e+07	1.49366e+07	1.46947e+07	1.45006e+07	1.46098e+07	1.49549e+07	1.94453e+07	1.84508e+07	1.23709e+07	1.67837e+07	1.64809e+07	1.70986e+07	1.85094e+07	1.67674e+07	1.58268e+07	1.62071e+07	1.6517e+07	1.53106e+07
1.268_348.11041	0.6701	0.217604	0.442504	0.848508	kd_1:control	POS	1.268	348.11	C20 H16 N2 O4	Camptothecin	-0.000601526	-1.72797	54.0756	level3	mzCloud	C01897	NA	Alkaloids	Quinoline alkaloids	Alkaloids derived from tryptophan and anthranilic acid	Alkaloids	Chemical structure transformation maps	Biosynthesis of alkaloids derived from shikimate pathway	map01063 Biosynthesis of alkaloids derived from shikimate pathway; map07042 Antineoplastics - agents from natural products	Non-significant	1.19143e+08	1.09349e+08	1.23188e+08	1.20901e+08	1.19466e+08	1.18319e+08	1.12939e+08	1.17012e+08	1.16016e+08	8.73716e+07	1.57562e+08	2.36522e+08	1.18955e+08	1.34019e+08	9.66295e+07	6.25286e+07	1.09148e+08	1.21795e+08	1.34345e+08	1.14044e+08	1.58868e+08
1.425_205.04113	0.7703	0.131185	0.326112	1.00204	kd_1:control	POS	1.425	205.041	C10 H7 N O4	Xanthurenic acid	0.0036217	17.6636	31.4323	level3	mzCloud	C02470	HMDB0000881	Organoheterocyclic compounds	Quinoline carboxylic acids	Quinolines and derivatives	Organoheterocyclic compounds	Amino acid metabolism	Tryptophan metabolism	map00380 Tryptophan metabolism	Non-significant	1.94501e+07	2.10173e+07	2.13047e+07	1.96842e+07	1.95586e+07	1.94961e+07	1.87056e+07	1.9181e+07	1.94804e+07	1.75254e+07	2.41556e+07	3.06687e+07	2.41106e+07	1.85862e+07	2.28757e+07	1.76299e+07	1.52075e+07	2.8002e+07	2.36503e+07	2.52625e+07	2.29577e+07
1.455_197.08038	1.2681	0.699813	0.859526	0.445917	kd_1:control	POS	1.455	197.08	C6 H13 N3 O3	L-(+)-citrulline	21.9847	125558	35.981	level3	mzCloud	C00327	HMDB0000904	Organic acids and derivatives	Amino acids, peptides, and analogues	Carboxylic acids and derivatives	Amino acids, peptides, and analogues	Amino acid metabolism	Arginine biosynthesis	map00220 Arginine biosynthesis; map00997 Biosynthesis of various secondary metabolites - part 3; map01100 Metabolic pathways; map01110 Biosynthesis of secondary metabolites; map01130 Biosynthesis of antibiotics; map01230 Biosynthesis of amino acids	Non-significant	1.28907e+07	1.79987e+07	1.36858e+07	1.37476e+07	1.64546e+07	1.62431e+07	1.23954e+07	1.24662e+07	1.71367e+07	3.39929e+06	1.94653e+07	1.6031e+07	1.39274e+07	1.69383e+07	2.33201e+07	4.16826e+06	2.25585e+07	1.19758e+07	1.55013e+07	1.29168e+07	1.91151e+07
1.578_201.06409	1.2367	0.672462	0.842613	0.440834	kd_1:control	POS	1.578	201.064	C6 H13 N O5	Kanosamine	21.9847	122765	36.9487	level3	mzCloud	C12212	NA	NA	NA	NA	NA	Biosynthesis of other secondary metabolites	Biosynthesis of various secondary metabolites - part 2	map00998 Biosynthesis of various secondary metabolites - part 2; map01051 Biosynthesis of ansamycins; map01100 Metabolic pathways; map01130 Biosynthesis of antibiotics	Non-significant	4.84771e+06	4.55395e+06	4.14636e+06	4.21967e+06	3.91872e+06	4.28982e+06	4.17647e+06	4.20889e+06	4.52574e+06	1.10101e+06	5.74595e+06	3.11023e+06	6.31242e+06	6.48013e+06	6.53729e+06	1.36665e+06	5.73727e+06	4.23412e+06	4.87187e+06	5.17886e+06	5.04881e+06
10.051_282.25589	1.3019	0.011584	0.071263	1.42155	kd_1:control	POS	10.051	282.256	C18 H34 O2	Oleate	9.93856e-06	0.0352112	56.0283	level3	BMDB	C00712	HMDB0000207	Lipids and lipid-like molecules	Fatty acids and conjugates	Fatty Acyls	Fatty acyls[FA]	Lipid metabolism	Fatty acid biosynthesis	map00061 Fatty acid biosynthesis; map00073 Cutin, suberine and wax biosynthesis; map01040 Biosynthesis of unsaturated fatty acids; map01060 Biosynthesis of plant secondary metabolites; map04212 Longevity regulating pathway - worm	Non-significant	9.52617e+06	8.25511e+06	8.39556e+06	9.40615e+06	8.94138e+06	9.89598e+06	9.38339e+06	8.44184e+06	9.53604e+06	7.21658e+06	6.8012e+06	7.75357e+06	8.88155e+06	9.62244e+06	1.1154e+07	1.00475e+07	9.08185e+06	8.94889e+06	8.85864e+06	9.35124e+06	9.25829e+06
10.061_309.30312	1.0118	0.837203	0.935089	0.227179	kd_1:control	POS	10.061	309.303	C20 H41 N O2	N,n-dimethylsphingosine	-18.0106	-55025.5	50.6068	level3	mzCloud	C13914	HMDB0013645	Organic nitrogen compounds	Amines	Organonitrogen compounds	Amines	NA	NA	NA	Non-significant	1.30346e+09	1.30269e+09	1.25025e+09	1.35813e+09	1.34751e+09	1.34773e+09	1.31217e+09	1.30934e+09	1.31522e+09	4.8681e+08	3.57719e+08	4.09031e+08	3.24925e+08	3.95166e+08	3.76935e+08	3.78528e+08	4.46503e+08	4.27152e+08	3.65097e+08	4.93648e+08	4.17912e+08
10.061_342.31338	1.3739	0.076109	0.230612	1.18234	kd_1:control	POS	10.061	342.313	C23 H40 O3	2-arachidonyl glycerol ether	-21.9844	-60347.2	52.84	level3	mzCloud	NA	NA	NA	NA	NA	NA	NA	NA	NA	Non-significant	3.80481e+06	4.11372e+06	3.63939e+06	4.36844e+06	4.56507e+06	3.88113e+06	4.90509e+06	3.82515e+06	4.13124e+06	1.0692e+06	996006	885760	1.0764e+06	1.60256e+06	1.66681e+06	1.00961e+06	1.25429e+06	1.26188e+06	1.12469e+06	1.1142e+06	1.29558e+06
10.197_439.30551	0.8308	0.234566	0.461496	0.852649	kd_1:control	NEG	10.197	439.306	C28 H41 N O3	N-arachidonoyl dopamine	-0.00313715	-7.14111	54.7788	level3	mzCloud	C12271	NA	FA Fatty acyls	FA0802 N-acyl amines	FA08 Fatty amides	Fatty acyls[FA]	NA	NA	map04080 Neuroactive ligand-receptor interaction; map04750 Inflammatory mediator regulation of TRP channels	Non-significant	6.14515e+06	3.91946e+06	4.697e+06	6.50861e+06	6.76699e+06	4.33495e+06	6.74314e+06	6.5509e+06	6.65244e+06	669318	450662	503050	396628	364547	444165	458002	411187	457516	463733	613338	589009
10.308_400.33402	1.1195	0.310035	0.534412	0.679413	kd_1:control	POS	10.308	400.334	C27 H44 O2	7-oxocholesterol	-0.000113281	-0.282966	53.7843	level3	Public	NA	NA	NA	NA	NA	NA	NA	NA	NA	Non-significant	3.15213e+07	3.09185e+07	3.01058e+07	3.66876e+07	3.29612e+07	3.76505e+07	4.22009e+07	3.58865e+07	3.68866e+07	6.17483e+06	8.1303e+06	5.32427e+06	5.75547e+06	7.75031e+06	7.54478e+06	6.05261e+06	7.06946e+06	6.81553e+06	6.90391e+06	7.36361e+06	9.77055e+06
2.542_173.10591	1.1613	0.07056	0.221814	1.20078	kd_1:control	NEG	2.542	173.106	C8 H15 N O3	Hexanoylglycine	0.000718894	4.15293	40.4179	level3	mzCloud	NA	HMDB0000701	Organic acids and derivatives	Amino acids, peptides, and analogues	Carboxylic acids and derivatives	Amino acids, peptides, and analogues	NA	NA	NA	Non-significant	2.24713e+07	2.26434e+07	2.22579e+07	2.09691e+07	2.1057e+07	2.1657e+07	2.17304e+07	2.1879e+07	2.16282e+07	2.54912e+07	2.61553e+07	2.46172e+07	2.53648e+07	3.44352e+07	2.86056e+07	2.75162e+07	2.74616e+07	2.61833e+07	2.36769e+07	2.5289e+07	2.2345e+07
2.543_174.10895	1.0953	0.009887	0.065265	1.51863	kd_1:control	NEG	2.543	174.109	C6 H14 N4 O2	Dl-arginine	-0.00272701	-15.6624	57.1743	level3	mzCloud	C02385	NA	NA	NA	NA	NA	NA	NA	NA	Non-significant	2.52564e+08	2.53015e+08	2.51862e+08	2.36795e+08	2.36464e+08	2.52256e+08	2.46796e+08	2.46498e+08	2.42976e+08	2.87823e+08	2.91058e+08	2.84735e+08	2.92142e+08	3.04112e+08	3.31069e+08	3.14716e+08	3.16045e+08	2.98973e+08	2.65623e+08	2.91786e+08	2.76035e+08
2.617_126.04318	0.9674	0.829777	0.929445	0.179579	kd_1:control	POS	2.617	126.043	C5 H6 N2 O2	4-imidazoleacetic acid	0.000249616	1.9804	14.0683	level3	BMDB	C02835	HMDB0002024	Organoheterocyclic compounds	Imidazoles	Azoles	Imidazoles	Amino acid metabolism	Histidine metabolism	map00340 Histidine metabolism; map01100 Metabolic pathways	Non-significant	7.59293e+06	5.55224e+06	7.34851e+06	7.94065e+06	7.6454e+06	7.14708e+06	7.07022e+06	6.64902e+06	7.07008e+06	8.66173e+06	5.63117e+06	5.81119e+06	7.08792e+06	5.25794e+06	7.32628e+06	7.82914e+06	5.89354e+06	7.20112e+06	6.06768e+06	6.29178e+06	4.64322e+06
2.724_173.10654	1.0285	0.680346	0.845995	0.271173	kd_1:control	POS	2.724	173.107	C8 H15 N O3	N-acetyl-l-leucine	0.00134305	7.75855	40.2372	level3	BMDB	C02710	HMDB0011756	Organic acids and derivatives	Amino acids, peptides, and analogues	Carboxylic acids and derivatives	Amino acids, peptides, and analogues	NA	NA	NA	Non-significant	6.49645e+08	6.05731e+08	6.17697e+08	6.33467e+08	6.19893e+08	6.23088e+08	6.25646e+08	3.64373e+08	6.02113e+08	6.20567e+08	8.89302e+08	6.30709e+08	6.51685e+08	6.88782e+08	7.47448e+08	7.16834e+08	7.18856e+08	6.49179e+08	6.03926e+08	6.59062e+08	6.16863e+08
2.726_110.07386	1.1337	0.000857	0.013308	1.58961	kd_1:control	POS	2.726	110.074	C7 H10 O	Trans,trans-2,4-heptadienal	0.000695677	6.32013	53.1028	level3	mzCloud	NA	NA	NA	NA	NA	NA	NA	NA	NA	Non-significant	1.04109e+09	1.41723e+09	1.43671e+09	1.49601e+09	1.43929e+09	1.50312e+09	1.4771e+09	8.48421e+08	1.47549e+09	1.46162e+09	1.44594e+09	1.50124e+09	1.52791e+09	1.63338e+09	1.74283e+09	1.70858e+09	1.64588e+09	1.5152e+09	1.41671e+09	1.53612e+09	1.43416e+09
2.975_181.07378	1.6057	0.054425	0.191465	1.42492	kd_1:control	NEG	2.975	181.074	C9 H11 N O3	L-threo-3-phenylserine	-0.000117983	-0.651572	46.8749	level3	mzCloud	C03290	HMDB0002184	Organic acids and derivatives	Amino acids, peptides, and analogues	Carboxylic acids and derivatives	Amino acids, peptides, and analogues	NA	NA	NA	Non-significant	2.24809e+06	2.23472e+06	2.14492e+06	2.06827e+06	2.14685e+06	2.13853e+06	2.2295e+06	2.42851e+06	2.2365e+06	1.284e+06	2.66121e+06	2.29491e+06	1.57052e+06	3.19426e+06	3.13223e+06	3.16495e+06	3.04997e+06	3.06258e+06	3.07276e+06	2.94563e+06	2.95147e+06
3.121_183.08984	1.0581	0.015341	0.085701	1.43857	kd_1:control	POS	3.121	183.09	C9 H13 N O3	Normetanephrine	0.000294253	1.60715	23.9124	level3	BMDB	C05589	HMDB0000819	Benzenoids	Methoxyphenols	Phenols	Phenols and derivatives	Amino acid metabolism	Tyrosine metabolism	map00350 Tyrosine metabolism; map01100 Metabolic pathways	Non-significant	5.71396e+06	5.47398e+06	5.6728e+06	1.93488e+06	5.28086e+06	3.20337e+06	5.41061e+06	5.52034e+06	5.31949e+06	5.82828e+06	5.95132e+06	5.80805e+06	6.15361e+06	6.20941e+06	6.39474e+06	6.30622e+06	6.21064e+06	2.06264e+06	5.53344e+06	5.44077e+06	5.48926e+06
3.371_117.05811	0.984	0.549965	0.751115	0.435674	kd_1:control	POS	3.371	117.058	C8 H7 N	Indole	0.000259897	2.22025	44.6054	level3	BMDB	C00463	HMDB0000738	Organoheterocyclic compounds	Indoles	Indoles and derivatives	Indoles	Amino acid metabolism	Tryptophan metabolism	map00380 Tryptophan metabolism; map00400 Phenylalanine, tyrosine and tryptophan biosynthesis; map00402 Benzoxazinoid biosynthesis; map01100 Metabolic pathways; map01110 Biosynthesis of secondary metabolites; map04974 Protein digestion and absorption	Non-significant	4.524e+06	4.16601e+06	4.53659e+06	4.32031e+06	4.39556e+06	4.59214e+06	4.72513e+06	4.40757e+06	4.36625e+06	5.36036e+06	4.99062e+06	4.92965e+06	4.96002e+06	4.76801e+06	4.97214e+06	5.11612e+06	5.06153e+06	5.22129e+06	4.8049e+06	4.92902e+06	4.96308e+06
3.423_164.04743	0.9617	0.857362	0.943848	0.360543	kd_1:control	POS	3.423	164.047	C6 H12 O5	1,5-anhydrosorbitol	-0.0210395	-128.236	19.303	level3	Decode	C07326	HMDB0002712	Organic oxygen compounds	Carbohydrates and carbohydrate conjugates	Organooxygen compounds	Carbohydrates	NA	NA	NA	Non-significant	1.69264e+06	1.79786e+06	1.66538e+06	1.72611e+06	1.6634e+06	1.65306e+06	1.6845e+06	1.61095e+06	1.67317e+06	2.0484e+06	1.67848e+06	2.5471e+06	1.51949e+06	1.79374e+06	1.69794e+06	2.21094e+06	1.79214e+06	1.54174e+06	1.6035e+06	1.59476e+06	1.87772e+06
3.581_173.01491	1.4125	0.245884	0.473112	0.987545	kd_1:control	POS	3.581	173.015	C6 H7 N O3 S	Aniline-2-sulfonate	0.000243527	1.40755	29.6539	level3	BMDB	C06333	NA	NA	NA	NA	NA	Xenobiotics biodegradation and metabolism	Benzoate degradation	map00362 Benzoate degradation; map01120 Microbial metabolism in diverse environments	Non-significant	5.76679e+06	6.32288e+06	5.35435e+06	5.90025e+06	6.14957e+06	6.7609e+06	6.74034e+06	8.29769e+06	6.67776e+06	1.88848e+06	6.73897e+06	7.10142e+06	6.46182e+06	9.13008e+06	6.92189e+06	8.03665e+06	7.2563e+06	9.67112e+06	9.85826e+06	6.06726e+06	9.00024e+06
3.738_179.09484	1.2519	0.262822	0.490963	0.838013	kd_1:control	POS	3.738	179.095	C10 H13 N O2	N-acetyltyramine	0.000210153	1.17342	43.4035	level3	Public	NA	NA	NA	NA	NA	NA	NA	NA	NA	Non-significant	3.09393e+06	2.8456e+06	3.04366e+06	2.99326e+06	3.09482e+06	2.99518e+06	3.18662e+06	3.05135e+06	3.01016e+06	1.49483e+06	3.67255e+06	2.2717e+06	3.2525e+06	3.58729e+06	2.93007e+06	3.39699e+06	3.47011e+06	3.83217e+06	4.01739e+06	3.51302e+06	3.85446e+06
3.849_199.12112	1.5816	0.107481	0.286881	1.21335	kd_1:control	POS	3.849	199.121	C10 H17 N O3	Ecgonine-methyl-ester (eme)	0.000280445	1.40841	53.2513	level3	Public	NA	NA	NA	NA	NA	NA	NA	NA	NA	Non-significant	1.46136e+06	1.57484e+06	1.26739e+06	1.48959e+06	1.45581e+06	1.41251e+06	1.55044e+06	1.46571e+06	1.5623e+06	672278	1.71295e+06	1.61016e+06	803345	2.01667e+06	1.69391e+06	1.81407e+06	2.06523e+06	1.75402e+06	1.59135e+06	1.56751e+06	1.63185e+06
4.143_159.12610	0.9956	0.993467	0.998115	0.046769	kd_1:control	POS	4.143	159.126	C8 H17 N O2	Dl-a-aminocaprylic acid	0.000171567	1.07819	39.1882	level3	mzCloud	NA	HMDB0000991	Organic acids and derivatives	Amino acids, peptides, and analogues	Carboxylic acids and derivatives	Amino acids, peptides, and analogues	NA	NA	NA	Non-significant	2.00291e+07	1.95835e+07	1.99927e+07	1.93566e+07	1.94231e+07	1.92167e+07	1.89182e+07	1.86894e+07	1.86269e+07	2.01847e+07	2.49798e+07	2.19445e+07	1.86604e+07	2.00659e+07	2.20327e+07	2.23796e+07	2.0917e+07	1.86616e+07	2.31075e+07	1.96947e+07	1.86175e+07
4.264_199.08234	1.2369	0.000339	0.008074	1.68849	kd_1:control	POS	4.264	199.082	C9 H10 O4	3,4-dihydroxyphenylpropionic acid	17.0244	93511.1	42.4327	level3	mzCloud	C10447	HMDB0000423	Phenylpropanoids and polyketides	NA	Phenylpropanoic acids	Phenylpropanoic acids	Amino acid metabolism	Tyrosine metabolism	map00350 Tyrosine metabolism	Up	1.85978e+06	1.74092e+06	1.82221e+06	1.71737e+06	1.8457e+06	1.86529e+06	1.91109e+06	1.83633e+06	1.88016e+06	2.07428e+06	1.9444e+06	2.04808e+06	1.98325e+06	2.4756e+06	2.50664e+06	2.50922e+06	2.4658e+06	1.71582e+06	1.70003e+06	1.7038e+06	1.65946e+06
4.367_237.09220	1.4116	0.014914	0.084396	1.4904	kd_1:control	POS	4.367	237.092	C13 H16 Cl N O	Ketamine	0.00015357	0.647722	47.8139	level3	Public	C07525	HMDB0015352	Benzenoids	Halobenzenes	Benzene and substituted derivatives	Benzene and derivatives	NA	NA	NA	Non-significant	1.25939e+06	1.16862e+06	1.10779e+06	1.13752e+06	1.14972e+06	1.20891e+06	1.21068e+06	1.27106e+06	1.18412e+06	855154	1.21337e+06	1.19348e+06	1.04618e+06	1.46482e+06	1.3904e+06	1.56965e+06	1.65659e+06	1.35348e+06	1.3519e+06	1.32509e+06	1.25111e+06
4.549_182.05813	1.2236	0.399672	0.62603	0.545571	kd_1:control	POS	4.549	182.058	C9 H10 O4	B-orcinolcarboxylic acid	0.000218492	1.20012	53.4127	level3	Public	NA	NA	NA	NA	NA	NA	NA	NA	NA	Non-significant	5.72668e+06	5.71767e+06	5.58652e+06	5.79066e+06	5.50516e+06	5.52741e+06	5.44814e+06	5.62759e+06	5.50083e+06	7.17739e+06	3.93362e+06	4.0054e+06	4.55888e+06	4.95931e+06	4.96076e+06	4.86564e+06	9.28966e+06	5.47178e+06	1.44924e+07	5.50076e+06	5.10973e+06
4.789_172.07382	1.8314	0.080403	0.238462	1.34446	kd_1:control	POS	4.789	172.074	C4 H6 O2	Diacetyl	86.037	1e+06	31.2954	level3	BMDB	C00741	HMDB0003407	Organic oxygen compounds	Carbonyl compounds	Organooxygen compounds	Organic oxygen compounds	Carbohydrate metabolism	Butanoate metabolism	map00650 Butanoate metabolism	Non-significant	6.07098e+06	6.11148e+06	6.14405e+06	6.32145e+06	6.26505e+06	6.31884e+06	6.77443e+06	6.88365e+06	7.10276e+06	464615	1.49523e+06	1.34123e+06	709849	1.76058e+06	1.65908e+06	1.80139e+06	2.1245e+06	1.58778e+06	1.55809e+06	1.58481e+06	1.5643e+06
4.889_188.11636	0.8364	0.142767	0.344223	0.982033	kd_1:control	POS	4.889	188.116	C8 H16 N2 O3	N2-acetyl-l-lysine	0.000270467	1.43777	16.3797	level3	BMDB	C12989	HMDB0000446	Organic acids and derivatives	Amino acids, peptides, and analogues	Carboxylic acids and derivatives	Amino acids, peptides, and analogues	NA	NA	NA	Non-significant	1.87776e+06	1.92423e+06	1.9587e+06	1.92962e+06	1.91185e+06	1.92376e+06	1.86215e+06	1.78763e+06	1.98373e+06	2.37654e+06	2.96477e+06	2.09383e+06	2.03432e+06	1.8264e+06	2.19573e+06	1.96977e+06	1.9282e+06	2.37936e+06	2.37528e+06	1.75454e+06	1.8284e+06
5.539_201.13681	1.1347	0.282333	0.50945	0.715489	kd_1:control	POS	5.539	201.137	C10 H19 N O3	Capryloylglycine	0.000313617	1.55923	34.0676	level3	Decode	NA	HMDB0000832	Organic acids and derivatives	Amino acids, peptides, and analogues	Carboxylic acids and derivatives	Amino acids, peptides, and analogues	NA	NA	NA	Non-significant	2.94355e+06	3.08818e+06	3.10654e+06	2.75239e+06	3.23302e+06	3.32704e+06	3.10676e+06	2.73697e+06	2.84721e+06	2.85678e+06	3.71808e+06	3.10105e+06	2.5527e+06	3.21502e+06	3.3068e+06	4.26775e+06	3.08586e+06	2.50085e+06	4.85752e+06	2.70685e+06	2.96076e+06
5.638_191.16765	4.014	0.281333	0.508824	0.907658	kd_1:control	POS	5.638	191.168	C13 H21 N	2,6-di-tert-butylpyridine	0.000246195	1.28785	47.8238	level3	Public	NA	NA	NA	NA	NA	NA	NA	NA	NA	Non-significant	3.15633e+08	3.21846e+08	3.15782e+08	3.21441e+08	3.17504e+08	3.42965e+08	2.91058e+08	3.0835e+08	3.11609e+08	5.34009e+07	9.94583e+07	5.83971e+07	2.24676e+08	1.02531e+09	3.12602e+07	3.12311e+08	3.8096e+08	4.36208e+07	9.26612e+08	2.95465e+07	2.52431e+07
5.684_258.05048	1.7577	0.061003	0.207363	1.32977	kd_1:control	POS	5.684	258.05	C12 H12 O5	Radicinin	21.982	93117.1	42.8601	level3	mzCloud	NA	NA	NA	NA	NA	NA	NA	NA	NA	Non-significant	1.80239e+06	1.67026e+06	1.7632e+06	1.79022e+06	1.6725e+06	1.87757e+06	1.98336e+06	1.87798e+06	1.78173e+06	727733	1.74518e+06	1.92575e+06	1.17041e+06	2.43956e+06	1.93471e+06	2.43376e+06	2.98068e+06	2.13279e+06	1.92777e+06	2.28461e+06	2.08844e+06
5.752_242.08043	0.7371	0.146278	0.349106	0.976392	kd_1:control	POS	5.752	242.08	C12 H10 N4 O2	Lumichrome	5.36857e-05	0.221768	52.6256	level3	Public	C01727	HMDB0254199	NA	NA	NA	NA	Metabolism of cofactors and vitamins	Riboflavin metabolism	map00740 Riboflavin metabolism	Non-significant	1.56181e+06	1.62137e+06	1.43961e+06	1.52735e+06	1.52293e+06	1.63346e+06	1.53731e+06	1.46128e+06	1.49806e+06	2.993e+06	1.57735e+06	1.7221e+06	2.12376e+06	1.42413e+06	1.73437e+06	1.49851e+06	1.54634e+06	1.60681e+06	1.52105e+06	1.61514e+06	2.10053e+06
6.153_289.13487	0.7623	0.313323	0.539026	0.724649	kd_1:control	POS	6.153	289.135	C16 H19 N O4	Benzoylecgonine	0.00345965	11.9657	43.6509	level3	mzCloud	C10847	HMDB0041836	Benzenoids	Benzoic acids and derivatives	Benzene and substituted derivatives	Benzene and derivatives	NA	NA	NA	Non-significant	2.54978e+07	2.47217e+07	2.55136e+07	2.5458e+07	2.47489e+07	2.56157e+07	2.46132e+07	2.43639e+07	2.47602e+07	2.13486e+07	2.31536e+07	4.67911e+07	2.41736e+07	1.88468e+07	2.51556e+07	2.33207e+07	2.07001e+07	4.01369e+07	2.34315e+07	3.22835e+07	3.1393e+07
6.661_287.24602	1.1676	0.331923	0.558753	0.753201	kd_1:control	POS	6.661	287.246	C16 H33 N O3	Lauroyl diethanolamide	-2.66272e-05	-0.0926983	49.5305	level3	Public	NA	HMDB0032358	Lipids and lipid-like molecules	Fatty amides	Fatty Acyls	Fatty acyls[FA]	NA	NA	NA	Non-significant	1.2332e+06	1.231e+06	1.24332e+06	1.16943e+06	1.21041e+06	1.24322e+06	1.32736e+06	1.20411e+06	1.25175e+06	1.47405e+06	1.40808e+06	1.29569e+06	1.24068e+06	1.15933e+06	2.03278e+06	1.49116e+06	1.64358e+06	1.91481e+06	990409	1.26681e+06	1.86811e+06
6.705_303.15041	0.8154	0.44232	0.662836	0.596018	kd_1:control	POS	6.705	303.15	C17 H21 N O4	Scopolamine	0.00335194	11.0572	34.0003	level3	mzCloud	C01851	HMDB0003573	Organic acids and derivatives	Beta hydroxy acids and derivatives	Hydroxy acids and derivatives	Organic acids	Biosynthesis of other secondary metabolites	Tropane, piperidine and pyridine alkaloid biosynthesis	map00960 Tropane, piperidine and pyridine alkaloid biosynthesis; map01064 Biosynthesis of alkaloids derived from ornithine, lysine and nicotinic acid; map01100 Metabolic pathways; map01110 Biosynthesis of secondary metabolites	Non-significant	4.00213e+06	3.75148e+06	3.91708e+06	3.79136e+06	3.78058e+06	3.89127e+06	3.9159e+06	3.65598e+06	3.80378e+06	3.35779e+06	3.27881e+06	6.79016e+06	3.51749e+06	2.93563e+06	4.18623e+06	3.80986e+06	2.88505e+06	6.58313e+06	3.89575e+06	4.70246e+06	4.80484e+06
6.937_162.10463	1.2314	0.047425	0.177466	1.2149	kd_1:control	POS	6.937	162.105	C11 H14 O	Valerophenone	0.000162076	0.999824	55.7499	level3	mzCloud	NA	HMDB0031208	Organic oxygen compounds	Carbonyl compounds	Organooxygen compounds	Organic oxygen compounds	NA	NA	NA	Non-significant	7.80449e+06	7.73269e+06	7.81032e+06	7.97562e+06	8.35655e+06	8.3201e+06	8.81501e+06	8.39446e+06	8.44552e+06	4.55411e+07	3.83133e+07	4.87565e+07	5.02974e+07	5.54815e+07	5.06539e+07	6.59798e+07	5.31148e+07	4.88313e+07	4.33454e+07	5.39223e+07	4.95908e+07
6.938_106.04205	1.242	0.097897	0.268969	1.07427	kd_1:control	POS	6.938	106.042	C7 H8 O2	4-methylcatechol	-18.0104	-145184	47.2679	level3	BMDB	C06730	HMDB0000873	Benzenoids	Benzenediols	Phenols	Phenols and derivatives	Xenobiotics biodegradation and metabolism	Xylene degradation	map00622 Xylene degradation; map00623 Toluene degradation; map00626 Naphthalene degradation; map01100 Metabolic pathways; map01120 Microbial metabolism in diverse environments; map01220 Degradation of aromatic compounds	Non-significant	415075	335601	333406	242396	288580	222663	310587	281304	271531	1.17582e+06	915864	1.25959e+06	1.3788e+06	1.38991e+06	1.31181e+06	1.7841e+06	1.38897e+06	1.34706e+06	1.15741e+06	1.44287e+06	1.34573e+06
7.029_387.21921	0.6252	0.10822	0.287472	1.13332	kd_1:control	POS	7.029	387.219	C26 H29 N O2	4-hydroxytamoxifen	-0.000620338	-1.60203	53.2064	level3	mzCloud	C05011	HMDB0060530	Phenylpropanoids and polyketides	NA	Stilbenes	Polyketides[PK]	Xenobiotics biodegradation and metabolism	Drug metabolism - cytochrome P450	map00982 Drug metabolism - cytochrome P450	Non-significant	4.02386e+06	3.95668e+06	4.20696e+06	4.02406e+06	3.84931e+06	3.91011e+06	4.2062e+06	4.30684e+06	3.96588e+06	6.90548e+06	4.17443e+06	7.47133e+06	5.78057e+06	1.95601e+06	4.75476e+06	5.35976e+06	3.14171e+06	5.10659e+06	4.68928e+06	3.85984e+06	4.08734e+06
7.42_128.04762	1.0327	0.592229	0.787764	0.423329	kd_1:control	POS	7.42	128.048	C6 H10 O4	Adipate	-18.0103	-123309	36.8476	level3	BMDB	CC06104	HMDB0000448	Lipids and lipid-like molecules	Fatty acids and conjugates	Fatty Acyls	Fatty acyls[FA]	NA	NA	NA	Non-significant	2.88265e+06	2.9778e+06	2.55422e+06	2.70203e+06	2.88254e+06	2.76041e+06	2.75905e+06	2.85295e+06	2.58779e+06	3.14586e+06	3.11113e+06	3.12289e+06	3.63308e+06	2.96882e+06	3.38677e+06	3.56473e+06	3.51865e+06	3.28666e+06	3.82167e+06	3.55146e+06	3.02231e+06
7.42_794.32807	0.9859	0.814229	0.920609	0.175084	kd_1:control	POS	7.42	794.328	C22 H26 O6	Ncgc00380363-01!8-(2,3-dihydroxy-3-methylbutyl)-5,7-dimethoxy-2-phenyl-2,3-dihydrochromen-4-one [iin-based on: ccmslib00000848735]	408.155	1.05692e+06	44.4876	level3	Public	NA	NA	NA	NA	NA	NA	NA	NA	NA	Non-significant	3.97609e+07	3.98422e+07	3.8916e+07	4.20881e+07	4.21701e+07	4.31001e+07	3.6844e+07	3.58516e+07	3.512e+07	4.77871e+07	4.47495e+07	4.7293e+07	5.31404e+07	3.94425e+07	5.32812e+07	4.8121e+07	4.93994e+07	4.59978e+07	4.27488e+07	5.1338e+07	3.57655e+07
7.421_146.05818	0.9879	0.876307	0.953299	0.240046	kd_1:control	POS	7.421	146.058	C6 H10 O4	3-methylglutaric acid	0.000276165	1.89079	23.1786	level3	BMDB	NA	HMDB0000752	Lipids and lipid-like molecules	Fatty acids and conjugates	Fatty Acyls	Fatty acyls[FA]	NA	NA	NA	Non-significant	4.63928e+06	5.01717e+06	4.66796e+06	4.68993e+06	4.72009e+06	4.86174e+06	4.53484e+06	4.50186e+06	4.78292e+06	5.74787e+06	5.53974e+06	4.75348e+06	6.06563e+06	4.74988e+06	5.98175e+06	5.47681e+06	5.6317e+06	5.30127e+06	5.19215e+06	6.06954e+06	4.60415e+06
7.421_164.06881	0.9873	0.862098	0.946538	0.240137	kd_1:control	POS	7.421	164.069	C6 H14 O6	Galactitol	-18.0102	-98914.3	44.9131	level3	BMDB	C01697	HMDB0000107	Organic oxygen compounds	Carbohydrates and carbohydrate conjugates	Organooxygen compounds	Carbohydrates	Carbohydrate metabolism	Galactose metabolism	map00052 Galactose metabolism; map01100 Metabolic pathways; map02060 Phosphotransferase system (PTS)	Non-significant	1.19175e+07	1.15939e+07	1.09048e+07	1.14694e+07	1.16069e+07	1.04413e+07	1.09885e+07	1.20991e+07	1.17183e+07	1.26125e+07	1.32865e+07	1.17514e+07	1.48706e+07	1.13709e+07	1.42071e+07	1.38973e+07	1.23813e+07	1.1991e+07	1.36591e+07	1.3533e+07	1.08214e+07
7.442_157.14691	1.1762	0.452451	0.670122	0.54256	kd_1:control	POS	7.442	157.147	C24 H40 O5	Hyocholic acid	-251.141	-615107	41.704	level3	BMDB2	NA	HMDB0000760	Lipids and lipid-like molecules	Bile acids, alcohols and derivatives	Steroids and steroid derivatives	Bile acids, alcohols and derivatives	NA	NA	NA	Non-significant	5.30072e+07	5.37804e+07	5.28677e+07	5.68386e+07	5.74162e+07	5.62684e+07	4.72293e+07	4.55656e+07	4.64349e+07	4.81538e+07	8.14347e+07	6.96331e+07	4.73796e+07	9.76495e+07	5.74547e+07	8.16929e+07	5.32506e+07	4.77033e+07	8.56317e+07	5.02574e+07	7.32653e+07
7.464_169.14696	1.1676	0.567564	0.768599	0.450297	kd_1:control	POS	7.464	169.147	C10 H19 N O	Lupinine	0.00029147	1.72318	40.3201	level3	Public	NA	NA	NA	NA	NA	NA	NA	NA	NA	Non-significant	3.72139e+06	4.30667e+06	3.83005e+06	4.69192e+06	4.04537e+06	4.60412e+06	4.26835e+06	3.26216e+06	3.06511e+06	4.67753e+06	7.29458e+06	6.16433e+06	3.70074e+06	9.49798e+06	4.96407e+06	6.75013e+06	4.28453e+06	3.80273e+06	7.19289e+06	4.63939e+06	5.92722e+06
7.959_436.18599	1.1832	0.038138	0.156869	1.3248	kd_1:control	POS	7.959	436.186	C21 H34 O7	Ncgc00381146-01!2-[5-[2-[2-[5-(2-oxopropyl)oxolan-2-yl]propanoyloxy]butyl]oxolan-2-yl]propanoic acid [iin-based on: ccmslib00000845801]	37.9555	95310.5	41.672	level3	Public	NA	NA	NA	NA	NA	NA	NA	NA	NA	Non-significant	1.29075e+08	1.24745e+08	1.23172e+08	1.28285e+08	1.23886e+08	1.25716e+08	1.28882e+08	1.27687e+08	1.23022e+08	1.30597e+08	1.13345e+08	1.26305e+08	1.46183e+08	1.40836e+08	1.57885e+08	1.56482e+08	1.55853e+08	1.48888e+08	1.37317e+08	1.46786e+08	1.21148e+08
8.039_301.29788	0.7823	0.040802	0.162885	1.25692	kd_1:control	POS	8.039	301.298	C18 H36 O2	Stearate	17.0263	59894.7	56.461	level3	BMDB	C01530	HMDB0000827	Lipids and lipid-like molecules	Fatty acids and conjugates	Fatty Acyls	Fatty acyls[FA]	Lipid metabolism	Fatty acid biosynthesis	map00061 Fatty acid biosynthesis; map01040 Biosynthesis of unsaturated fatty acids; map01060 Biosynthesis of plant secondary metabolites; map04745 Phototransduction - fly	Non-significant	2.71544e+08	2.61615e+08	2.55925e+08	2.66516e+08	2.59509e+08	2.68689e+08	2.51989e+08	2.57043e+08	2.51402e+08	1.14285e+08	9.92182e+07	9.94827e+07	7.99091e+07	7.54542e+07	8.7006e+07	6.76855e+07	7.72105e+07	6.39511e+07	6.85057e+07	6.94854e+07	7.63205e+07
8.155_308.19873	1.1687	0.364631	0.591444	0.600004	kd_1:control	POS	8.155	308.199	C18 H30 O5	2,3-dinor-11<df>-prostaglandin f2a	-18.0106	-55211.8	31.7699	level3	mzCloud	NA	NA	NA	NA	NA	NA	NA	NA	NA	Non-significant	1.4823e+06	1.69536e+06	1.42551e+06	1.48901e+06	1.55956e+06	1.48923e+06	1.7912e+06	1.54314e+06	1.48555e+06	1.10146e+06	1.99923e+06	1.99305e+06	1.16795e+06	1.96048e+06	1.48839e+06	2.1763e+06	1.69316e+06	1.94636e+06	1.75105e+06	1.76437e+06	2.02688e+06
8.18_528.36384	1.3798	0.119323	0.30657	1.144	kd_1:control	POS	8.18	528.364	C15 H24 N2 O2	Oxymatrine	264.18	999986	58.9998	level3	mzCloud	C10749	NA	Alkaloids	Quinolizidine alkaloids	Alkaloids derived from lysine	Alkaloids	NA	NA	NA	Non-significant	1.28434e+06	1.17874e+06	953342	1.0949e+06	1.26746e+06	1.27966e+06	1.10096e+06	1.11403e+06	1.17827e+06	754447	564917	357833	677932	873037	858732	863985	653742	795344	614974	786516	600620
8.49_422.16187	1.065	0.421914	0.646605	0.546437	kd_1:control	NEG	8.49	422.162	C22 H23 Cl N6 O	Losartan	-0.000313056	-0.741554	40.5453	level3	Public	C07072	HMDB0014816	Benzenoids	Biphenyls and derivatives	Benzene and substituted derivatives	Benzene and derivatives	NA	NA	NA	Non-significant	1.11991e+06	1.39994e+06	1.05195e+06	1.166e+06	1.19363e+06	1.39639e+06	1.13472e+06	1.04492e+06	1.46554e+06	1.42335e+06	1.74983e+06	1.52789e+06	1.28327e+06	1.55159e+06	1.46868e+06	1.77735e+06	1.57564e+06	1.79834e+06	1.42571e+06	1.67548e+06	1.57797e+06
8.933_287.19195	0.4751	0.010822	0.068734	1.52766	kd_1:control	POS	8.933	287.192	C18 H22 O2	Estrone	17.03	63036.2	40.8763	level3	mzCloud	C00468	HMDB0000145	Lipids and lipid-like molecules	Estrane steroids	Steroids and steroid derivatives	Steroids and derivatives	Lipid metabolism	Steroid hormone biosynthesis	map00140 Steroid hormone biosynthesis; map01100 Metabolic pathways; map04913 Ovarian steroidogenesis; map04917 Prolactin signaling pathway; map07226 Progesterone, androgen and estrogen receptor agonists/antagonists	Non-significant	2.71811e+07	2.78991e+07	2.66028e+07	2.68257e+07	2.68033e+07	2.74171e+07	2.615e+07	2.70149e+07	2.7125e+07	4.80675e+07	3.27721e+07	4.24231e+07	3.97972e+07	1.64038e+07	2.61479e+07	2.23526e+07	1.2572e+07	3.69232e+07	2.458e+07	2.62746e+07	3.82398e+07
9.208_251.22499	1.0085	0.875618	0.953228	0.152821	kd_1:control	POS	9.208	251.225	C16 H29 N O	(2e,4e)-n-(2-methylpropyl)dodeca-2,4-dienamide	7.42719e-05	0.295639	46.0889	level3	Public	NA	NA	NA	NA	NA	NA	NA	NA	NA	Non-significant	1.74583e+08	1.72311e+08	9.58133e+07	9.40243e+07	1.72967e+08	1.16211e+08	1.74983e+08	1.66703e+08	1.66888e+08	2.2306e+08	2.20741e+08	1.87137e+08	1.51241e+08	2.63715e+08	1.57741e+08	2.52847e+08	1.14493e+08	8.67266e+07	2.50794e+08	9.79808e+07	2.0848e+08
9.414_398.24330	1.6322	0.035325	0.150025	1.41789	kd_1:control	POS	9.414	398.243	C18 H39 O7 P	Tris(2-butoxyethyl) phosphate	-4.05711e-05	-0.101875	40.8763	level3	Public	C14446	HMDB0259275	NA	NA	NA	NA	NA	NA	NA	Non-significant	2.87172e+06	2.98498e+06	3.02736e+06	3.06991e+06	3.18752e+06	3.26782e+06	3.20121e+06	3.2888e+06	3.00262e+06	1.5695e+06	1.02613e+06	885685	1.62512e+06	1.86645e+06	2.37929e+06	1.92463e+06	2.16413e+06	1.98362e+06	1.8297e+06	2.79172e+06	1.81665e+06
9.45_350.24346	1.2475	0.063815	0.211417	1.16729	kd_1:control	POS	9.45	350.243	C19 H36 O4	Avocadene 4-acetate	21.9821	66965.2	56.8322	level3	Public	NA	HMDB0031045	Lipids and lipid-like molecules	Fatty alcohols	Fatty Acyls	Fatty acyls[FA]	NA	NA	NA	Non-significant	6.88517e+06	7.18789e+06	7.07418e+06	6.74629e+06	6.4912e+06	7.53939e+06	7.45017e+06	6.4616e+06	6.03912e+06	3.14153e+06	3.1159e+06	2.46534e+06	3.54906e+06	3.58826e+06	4.56661e+06	3.52034e+06	3.63432e+06	3.55963e+06	3.48745e+06	4.22388e+06	4.05746e+06
9.611_378.27694	1.9462	0.004515	0.037459	1.42041	kd_1:control	POS	9.611	378.277	C23 H38 O4	2-arachidonoyl glycerol	-6.55072e-05	-0.173173	49.7355	level3	mzCloud	C13856	HMDB0004666	Lipids and lipid-like molecules	NA	Endocannabinoids	Glycerolipids[GL]	NA	NA	map04080 Neuroactive ligand-receptor interaction; map04714 Thermogenesis; map04723 Retrograde endocannabinoid signaling	Up	3.97644e+06	4.66352e+06	4.25474e+06	4.53811e+06	4.00003e+06	4.35969e+06	4.49898e+06	3.65179e+06	3.89199e+06	1.28245e+06	1.19804e+06	1.00679e+06	1.46344e+06	2.08279e+06	3.3234e+06	2.10156e+06	2.12736e+06	2.38497e+06	2.29403e+06	2.87674e+06	2.48365e+06
9.796_302.22406	1.5821	0.04468	0.170271	1.39962	kd_1:control	NEG	9.796	302.224	C20 H30 O2	(5r,9s)-5,9-dimethyl-14-methylidenetetracyclo[11.2.1.0<u+00b9>,<u+00b9><u+00b0>.04,<u+2079>]hexadecane-5-carboxylic acid	-0.000515365	-1.70524	56.0057	level3	Public	NA	NA	NA	NA	NA	NA	NA	NA	NA	Non-significant	1.06005e+07	9.31873e+06	7.94537e+06	1.00163e+07	1.00158e+07	1.32862e+07	1.4272e+07	1.34436e+07	1.21105e+07	1.348e+07	9.59331e+06	6.55564e+06	1.14352e+07	1.83809e+07	1.48706e+07	1.47834e+07	1.69333e+07	1.7671e+07	1.2803e+07	1.44356e+07	1.3646e+07
9.799_523.36427	0.5994	0.000714	0.0121	1.58732	kd_1:control	POS	9.799	523.364	C26 H52 N O6 P	C-8 ceramide-1-phosphate	18.011	35640.5	30.3954	level3	mzCloud	NA	NA	NA	NA	NA	NA	NA	NA	NA	Down	6.02354e+06	5.4972e+06	5.45278e+06	6.28771e+06	5.45759e+06	6.60314e+06	8.63311e+06	5.81018e+06	5.80845e+06	1.89241e+06	1.66612e+06	1.70197e+06	1.43903e+06	883432	1.11201e+06	1.09158e+06	928378	1.36559e+06	1.28087e+06	1.48024e+06	1.59201e+06
9.894_307.28747	1.1629	0.201678	0.425875	0.945077	kd_1:control	POS	9.894	307.287	C20 H39 N O2	Oleoyl ethanolamide	-18.0106	-55366.5	57.2664	level3	mzCloud	C20792	HMDB0002088	Organic nitrogen compounds	Amines	Organonitrogen compounds	Amines	NA	NA	map04024 cAMP signaling pathway	Non-significant	1.88765e+07	1.81468e+07	1.76295e+07	1.86643e+07	1.90906e+07	2.45e+07	2.64912e+07	1.88058e+07	1.86968e+07	6.59851e+06	5.49704e+06	4.30507e+06	6.55889e+06	6.33756e+06	7.25e+06	6.66706e+06	6.44555e+06	6.38914e+06	6.40538e+06	7.08087e+06	6.81467e+06
9.987_333.30311	0.9988	0.989416	0.995662	0.266484	kd_1:control	POS	9.987	333.303	C22 H39 N O	2,4,12-octadecatrienoic acid isobutylamide	-5.93351e-05	-0.178022	42.7238	level3	Public	NA	HMDB0032033	Lipids and lipid-like molecules	Fatty amides	Fatty Acyls	Fatty acyls[FA]	NA	NA	NA	Non-significant	7.42828e+06	7.29527e+06	6.68024e+06	7.25321e+06	6.87363e+06	9.02537e+06	9.22626e+06	8.20544e+06	7.101e+06	2.29374e+06	2.66473e+06	2.3384e+06	3.75382e+06	2.03225e+06	3.20366e+06	2.58308e+06	3.21823e+06	3.9631e+06	2.18785e+06	3.31863e+06	2.77319e+06
0.569_129.00961	0.8428	0.007915	0.055578	1.48026	kd_1:control	POS	0.569	129.01	C4 H4 Cl N3	3-amino-6-chloropyridazine	0.00023352	1.8101	NA	level4	ChemSpider	NA	NA	NA	NA	NA	NA	NA	NA	NA	Non-significant	4.34227e+07	4.98734e+07	4.9206e+07	4.62384e+07	4.80187e+07	4.89886e+07	4.85457e+07	4.84996e+07	4.8695e+07	5.00333e+07	4.92866e+07	5.68521e+07	5.01522e+07	4.48553e+07	4.42781e+07	4.33148e+07	4.14413e+07	4.71539e+07	4.69387e+07	4.74789e+07	4.76321e+07
0.581_160.12135	1.2945	0.000566	0.010501	1.62025	kd_1:control	POS	0.581	160.121	C7 H16 N2 O2	N6-methyllysine	0.000170021	1.06183	NA	level4	ChemSpider	C02728	HMDB0002038	Organic acids and derivatives	Amino acids, peptides, and analogues	Carboxylic acids and derivatives	Amino acids, peptides, and analogues	NA	NA	NA	Up	5.06731e+06	5.35713e+06	5.66338e+06	5.20315e+06	5.10247e+06	5.20728e+06	4.78692e+06	5.37018e+06	5.56614e+06	4.8073e+06	4.67395e+06	4.76954e+06	5.32466e+06	6.11909e+06	6.2487e+06	6.25376e+06	6.71808e+06	6.45819e+06	5.97189e+06	6.21464e+06	6.01116e+06
0.593_241.05825	0.8637	0.023871	0.116189	1.37768	kd_1:control	NEG	0.593	241.058	C10 H11 N O6	2,3,-dihydroxybenzoylserine	-0.000384733	-1.59602	NA	level4	ChemSpider	C04204	NA	NA	NA	NA	NA	NA	NA	NA	Non-significant	4.31162e+06	4.86653e+06	4.91357e+06	4.67483e+06	4.70409e+06	4.93207e+06	5.16086e+06	5.11561e+06	4.84055e+06	5.97631e+06	5.48618e+06	5.57062e+06	6.47759e+06	4.84065e+06	5.05677e+06	5.21033e+06	5.19915e+06	5.77954e+06	5.70889e+06	5.66806e+06	5.77545e+06
0.594_187.16875	1.4476	0.287046	0.513623	0.742355	kd_1:control	POS	0.594	187.169	C9 H21 N3 O	N(1)-acetylspermidine	0.000287366	1.53534	NA	level4	ChemSpider	C00612	HMDB0001276	Organic acids and derivatives	Carboximidic acids	Carboximidic acids and derivatives	Organic acids	NA	NA	NA	Non-significant	5.06212e+06	5.54551e+06	5.54867e+06	5.30866e+06	5.08972e+06	6.33877e+06	5.56012e+06	5.70368e+06	5.95921e+06	4.85347e+06	6.54225e+06	4.18682e+06	5.36279e+06	5.30975e+06	4.83081e+06	1.31657e+07	7.01506e+06	4.92423e+06	7.30393e+06	4.51999e+06	4.56663e+06
0.596_217.05824	0.9324	0.359481	0.586925	0.690439	kd_1:control	NEG	0.596	217.058	C8 H11 N O6	3-(acetamidomethylidene)-2-(hydroxymethyl)succinic acid	-0.000399254	-1.83938	NA	level4	ChemSpider	C04690	NA	NA	NA	NA	NA	Metabolism of cofactors and vitamins	Vitamin B6 metabolism	map00750 Vitamin B6 metabolism	Non-significant	581445	803215	705628	630768	715691	692424	731340	647376	680677	744847	807369	844701	972887	710403	776794	813811	840889	771409	843888	826275	892157
0.603_423.09413	0.2806	0.086353	0.247946	1.04341	kd_1:control	NEG	0.603	423.094	C18 H21 N3 O5 S2	Prinomastat	0.00186469	4.4073	NA	level4	ChemSpider	NA	NA	NA	NA	NA	NA	NA	NA	NA	Non-significant	2.76036e+06	3.11891e+06	3.08521e+06	2.84891e+06	3.28599e+06	3.07502e+06	3.24649e+06	2.97328e+06	2.96805e+06	1.3811e+07	2.56643e+06	2.92625e+06	8.90942e+06	1.82284e+06	2.25765e+06	2.17776e+06	1.65891e+06	1.8023e+06	2.07596e+06	1.9508e+06	2.23034e+06
0.607_304.06190	0.8712	0.084679	0.244266	1.19198	kd_1:control	NEG	0.607	304.062	C12 H16 O7 S	5-hydroxy-7-methoxy-2,2-dimethyl-3,4-dihydro-2h-chromen-4-yl hydrogen sulfate	0.000229715	0.755488	NA	level4	ChemSpider	NA	HMDB0125817	Organoheterocyclic compounds	1-benzopyrans	Benzopyrans	Organoheterocyclic compounds	NA	NA	NA	Non-significant	4.42507e+06	4.90549e+06	4.72352e+06	4.70976e+06	4.79193e+06	5.13387e+06	5.1294e+06	4.79935e+06	4.95163e+06	6.03206e+06	5.52055e+06	5.61538e+06	6.96518e+06	5.22962e+06	5.20087e+06	5.23746e+06	5.35668e+06	6.25841e+06	5.80353e+06	6.10011e+06	5.96889e+06
0.608_206.04355	1.3122	0.000483	0.009719	1.60555	kd_1:control	POS	0.608	206.044	C7 H10 O7	2-methylcitric acid	0.000897896	4.35782	NA	level4	ChemSpider	NA	HMDB0000379	Organic acids and derivatives	Tricarboxylic acids and derivatives	Carboxylic acids and derivatives	Organic acids	NA	NA	NA	Up	4.18799e+06	4.74016e+06	4.49707e+06	4.41462e+06	4.45954e+06	4.84898e+06	4.44968e+06	4.52174e+06	4.62847e+06	4.30395e+06	4.39316e+06	4.17105e+06	4.7008e+06	5.38594e+06	5.97816e+06	5.57548e+06	6.11512e+06	4.68096e+06	4.26701e+06	4.31592e+06	3.98777e+06
0.612_370.00617	0.9197	0.364366	0.591444	0.622045	kd_1:control	NEG	0.612	370.006	C7 H16 O13 P2	Sedoheptulose 1,7-bisphosphate	-0.000440954	-1.19175	NA	level4	ChemSpider	C00447	HMDB0060274	Organic oxygen compounds	Carbohydrates and carbohydrate conjugates	Organooxygen compounds	Carbohydrates	Energy metabolism	Carbon fixation in photosynthetic organisms	map00710 Carbon fixation in photosynthetic organisms; map01100 Metabolic pathways; map01120 Microbial metabolism in diverse environments; map01200 Carbon metabolism	Non-significant	1.38098e+06	1.5817e+06	1.51763e+06	1.4519e+06	1.45194e+06	1.4912e+06	1.40503e+06	1.53505e+06	1.50345e+06	1.75394e+06	1.87844e+06	2.27058e+06	2.02329e+06	1.55283e+06	1.72204e+06	2.13607e+06	1.87911e+06	1.74934e+06	1.65317e+06	1.61703e+06	1.9588e+06
0.613_291.97447	0.6436	0.00382	0.033664	1.58133	kd_1:control	NEG	0.613	291.974	C5 H10 O10 P2	Butedronic acid	-0.000452852	-1.551	NA	level4	ChemSpider	NA	NA	NA	NA	NA	NA	NA	NA	NA	Down	2.16419e+06	2.25974e+06	2.13376e+06	2.18413e+06	2.04043e+06	2.25176e+06	2.10534e+06	2.06198e+06	2.1596e+06	2.28169e+06	2.67126e+06	2.51224e+06	3.03602e+06	1.72611e+06	1.74326e+06	1.63996e+06	1.6489e+06	3.12148e+06	3.02671e+06	3.22655e+06	3.34908e+06
0.615_274.00842	0.622	0.003318	0.030942	1.59197	kd_1:control	NEG	0.615	274.008	C6 H11 O10 P	Galacturonate 1-phosphate	-0.000564171	-2.05895	NA	level4	ChemSpider	C04037	NA	NA	NA	NA	NA	Carbohydrate metabolism	Amino sugar and nucleotide sugar metabolism	map00520 Amino sugar and nucleotide sugar metabolism; map01100 Metabolic pathways	Down	2.64826e+06	3.04471e+06	2.90018e+06	2.92881e+06	3.29097e+06	2.84905e+06	2.87044e+06	3.02996e+06	3.11511e+06	4.31396e+06	3.72124e+06	4.42897e+06	4.01184e+06	2.12362e+06	2.78845e+06	2.95691e+06	2.37831e+06	4.62959e+06	3.97309e+06	4.79161e+06	4.51557e+06
0.616_402.05763	1.3193	0.003663	0.032689	1.50576	kd_1:control	NEG	0.616	402.058	C19 H14 O10	2-hydroxy-3-{[5-hydroxy-3-(4-hydroxyphenyl)-4-oxo-4h-chromen-7-yl]oxy}succinic acid	-0.00106848	-2.65752	NA	level4	ChemSpider	NA	HMDB0034589	Phenylpropanoids and polyketides	Isoflav-2-enes	Isoflavonoids	Flavonoids	NA	NA	NA	Up	2.63972e+06	2.7745e+06	3.27397e+06	2.76837e+06	2.91465e+06	2.93347e+06	3.03564e+06	2.91287e+06	2.98639e+06	2.69319e+06	3.18559e+06	2.80267e+06	3.06451e+06	3.8787e+06	3.42502e+06	4.25356e+06	3.93878e+06	3.51565e+06	3.71402e+06	3.61039e+06	3.43654e+06
0.619_258.05682	2.3531	0.000808	0.012946	1.68705	kd_1:control	POS	0.619	258.057	C11 H14 O5 S	4-(3-oxopentyl)phenyl hydrogen sulfate	0.000630419	2.44295	NA	level4	ChemSpider	NA	HMDB0133002	Organic acids and derivatives	Arylsulfates	Organic sulfuric acids and derivatives	Organic acids	NA	NA	NA	Up	1.16094e+06	1.25957e+06	1.21596e+06	1.18817e+06	1.257e+06	1.20712e+06	1.09811e+06	1.19229e+06	1.06159e+06	1.16028e+06	941846	812138	1.02897e+06	2.39975e+06	2.38105e+06	2.19058e+06	2.30757e+06	902056	1.06017e+06	1.0019e+06	995976
0.619_326.04426	2.9609	9e-06	0.001586	1.69069	kd_1:control	POS	0.619	326.044	C17 H10 O7	3-hydroxy-4-methoxy-6h-[1,3]dioxolo[5,6][1]benzofuro[3,2-c]chromen-6-one	0.00160898	4.93487	NA	level4	ChemSpider	NA	NA	NA	NA	NA	NA	NA	NA	NA	Up	1.12593e+06	1.10342e+06	1.09941e+06	1.02397e+06	1.16818e+06	1.1359e+06	1.13156e+06	1.06162e+06	1.0373e+06	920259	871837	724207	784288	2.58207e+06	2.57422e+06	2.21835e+06	2.39799e+06	749873	943142	889436	859406
0.623_169.98849	0.8516	0.038927	0.158633	1.24078	kd_1:control	NEG	0.623	169.988	C3 H6 O6 S	3-sulfolactic acid	-2.0044e-05	-0.117914	NA	level4	ChemSpider	C16069	NA	NA	NA	NA	NA	NA	NA	NA	Non-significant	1.01688e+07	1.05634e+07	1.16664e+07	1.0295e+07	1.08852e+07	1.12306e+07	1.13456e+07	1.07625e+07	1.11111e+07	1.08701e+07	1.05285e+07	1.04512e+07	1.27494e+07	1.0466e+07	9.31426e+06	8.7288e+06	9.47113e+06	2.00939e+07	1.9458e+07	1.94613e+07	1.89685e+07
0.623_188.15278	1.0821	0.082072	0.240286	1.12006	kd_1:control	POS	0.623	188.153	C9 H20 N2 O2	Propamocarb	0.000299467	1.59162	NA	level4	ChemSpider	C18885	NA	NA	NA	NA	NA	NA	NA	NA	Non-significant	7.97347e+06	8.27804e+06	8.82948e+06	8.35677e+06	8.72233e+06	8.47928e+06	8.80212e+06	8.22207e+06	8.48208e+06	8.2504e+06	7.77298e+06	8.46305e+06	8.98065e+06	8.55311e+06	9.17274e+06	8.95676e+06	9.53131e+06	1.03076e+07	9.58168e+06	9.97409e+06	9.09933e+06
0.623_276.09530	0.9195	0.854228	0.942458	0.431669	kd_1:control	NEG	0.623	276.095	C10 H16 N2 O7	Glu-glu	-0.000452727	-1.63975	NA	level4	ChemSpider	C01425	HMDB0028818	Organic acids and derivatives	Amino acids, peptides, and analogues	Carboxylic acids and derivatives	Amino acids, peptides, and analogues	NA	NA	NA	Non-significant	6.92939e+06	7.77227e+06	7.36863e+06	7.50797e+06	7.5309e+06	7.24668e+06	7.24579e+06	7.41058e+06	7.77085e+06	6.86181e+06	1.09037e+07	5.35135e+06	1.23112e+07	8.66822e+06	8.88857e+06	5.93547e+06	9.08225e+06	9.96657e+06	9.45595e+06	1.00707e+07	6.80119e+06
0.624_242.06642	1.0243	0.495369	0.7081	0.486082	kd_1:control	NEG	0.624	242.066	C6 H15 N2 O6 P	5-(phosphonooxy)-l-lysine	-0.00035444	-1.46422	NA	level4	ChemSpider	NA	NA	NA	NA	NA	NA	NA	NA	NA	Non-significant	3.36665e+06	3.82754e+06	3.8296e+06	3.71846e+06	4.21216e+06	3.93117e+06	3.98923e+06	4.23714e+06	3.85768e+06	4.17943e+06	4.04031e+06	4.08464e+06	4.56768e+06	4.17319e+06	4.25099e+06	4.55577e+06	4.302e+06	5.33882e+06	4.93329e+06	5.51552e+06	4.7873e+06
0.624_248.06401	0.7055	7.1e-05	0.003476	1.6536	kd_1:control	NEG	0.624	248.064	C8 H12 N2 O7	Beta-aspartylaspartic acid	-0.000440305	-1.77496	NA	level4	ChemSpider	NA	HMDB0011163	Organic acids and derivatives	Hybrid peptides	Peptidomimetics	Organic acids	NA	NA	NA	Down	2.15825e+06	1.99839e+06	2.05334e+06	1.97177e+06	2.15402e+06	1.96007e+06	2.11016e+06	2.18264e+06	2.28011e+06	2.63204e+06	2.66164e+06	2.94218e+06	2.75882e+06	1.94327e+06	2.01775e+06	1.99722e+06	1.79882e+06	2.63493e+06	2.58598e+06	2.5544e+06	2.62093e+06
0.626_113.94465	2.1498	0.17337	0.39	0.846642	kd_1:control	NEG	0.626	113.945	H2 O3 S2	Thiosulfic acid	0.000114699	1.00662	NA	level4	ChemSpider	C05529	HMDB0000257	Homogeneous non-metal compounds	Non-metal thiosulfates	Non-metal oxoanionic compounds	Homogeneous non-metal compounds	NA	NA	NA	Non-significant	9.33693e+06	8.75429e+06	1.06705e+07	8.79718e+06	1.08084e+07	1.03231e+07	1.07723e+07	1.01969e+07	1.07192e+07	6.93281e+06	1.30414e+07	7.70748e+06	5.1866e+06	8.57752e+06	8.51124e+06	3.63354e+07	1.72372e+07	1.12115e+07	1.81052e+07	9.41607e+06	7.45786e+06
0.627_309.98503	0.622	0.003318	0.030942	1.59197	kd_1:control	NEG	0.627	309.985	C5 H12 O11 P2	Ribulose diphosphate	-0.000453446	-1.4628	NA	level4	ChemSpider	C01182	NA	NA	NA	NA	NA	Carbohydrate metabolism	Glyoxylate and dicarboxylate metabolism	map00630 Glyoxylate and dicarboxylate metabolism; map00710 Carbon fixation in photosynthetic organisms; map01100 Metabolic pathways; map01110 Biosynthesis of secondary metabolites; map01120 Microbial metabolism in diverse environments; map01130 Biosynthesis of antibiotics; map01200 Carbon metabolism	Down	2.64826e+06	3.04471e+06	2.90018e+06	2.92881e+06	3.29097e+06	2.84905e+06	2.87044e+06	3.02996e+06	3.11511e+06	4.31396e+06	3.72124e+06	4.42897e+06	4.01184e+06	2.12362e+06	2.78845e+06	2.95691e+06	2.37831e+06	4.62959e+06	3.97309e+06	4.79161e+06	4.51557e+06
0.629_225.94440	2.3392	0.00011	0.004253	1.67518	kd_1:control	POS	0.629	225.944	C6 H4 Cl2 O5	(2e)-2,5-dichloro-4-oxo-2-hexenedioic acid	0.000821465	3.63571	NA	level4	ChemSpider	C12835	HMDB0060363	Organic acids and derivatives	Medium-chain keto acids and derivatives	Keto acids and derivatives	Organic acids	Xenobiotics biodegradation and metabolism	Chlorocyclohexane and chlorobenzene degradation	map00361 Chlorocyclohexane and chlorobenzene degradation; map01100 Metabolic pathways; map01120 Microbial metabolism in diverse environments	Up	1.12187e+08	1.21053e+08	1.2081e+08	1.13162e+08	1.17176e+08	1.21659e+08	1.07188e+08	1.16727e+08	1.17975e+08	9.2945e+07	1.06279e+08	8.23984e+07	8.00719e+07	2.25222e+08	2.22954e+08	1.9127e+08	2.06639e+08	9.11505e+07	1.10284e+08	1.02807e+08	1.05234e+08
0.63_97.96769	1.6071	0.004864	0.039415	1.46281	kd_1:control	NEG	0.63	97.9677	H2 O4 S	Sulfuric acid	0.000311922	3.18394	NA	level4	ChemSpider	C00059	HMDB0001448	Homogeneous non-metal compounds	Non-metal sulfates	Non-metal oxoanionic compounds	Homogeneous non-metal compounds	Nucleotide metabolism	Purine metabolism	map00230 Purine metabolism; map00261 Monobactam biosynthesis; map00270 Cysteine and methionine metabolism; map00920 Sulfur metabolism; map01100 Metabolic pathways; map01120 Microbial metabolism in diverse environments; map01130 Biosynthesis of antibiotics; map02010 ABC transporters; map02024 Quorum sensing	Up	1.51112e+07	1.63688e+07	1.62016e+07	1.55261e+07	1.62365e+07	1.71216e+07	1.73032e+07	1.69286e+07	1.64978e+07	1.28778e+07	1.66027e+07	1.43161e+07	1.61608e+07	2.05198e+07	2.13486e+07	2.96112e+07	2.4875e+07	1.76823e+07	1.97948e+07	1.77729e+07	1.76099e+07
0.635_260.02919	1.1185	0.278619	0.506776	0.73996	kd_1:control	NEG	0.635	260.029	C6 H13 O9 P	Fructose 1-phosphate	-0.000528029	-2.03065	NA	level4	ChemSpider	NA	HMDB0060467	Organic oxygen compounds	Carbohydrates and carbohydrate conjugates	Organooxygen compounds	Carbohydrates	NA	NA	NA	Non-significant	4.77006e+06	4.78815e+06	5.29351e+06	5.06932e+06	5.42892e+06	5.35264e+06	5.40502e+06	5.14672e+06	5.07155e+06	5.38033e+06	5.1702e+06	7.76577e+06	6.29479e+06	6.70879e+06	6.94728e+06	6.4317e+06	7.43964e+06	5.58603e+06	5.47156e+06	6.16939e+06	5.29602e+06
0.635_290.03980	0.865	0.129961	0.324213	1.05149	kd_1:control	NEG	0.635	290.04	C7 H15 O10 P	7-o-phosphonohept-2-ulose	-0.000484516	-1.67051	NA	level4	ChemSpider	NA	NA	NA	NA	NA	NA	NA	NA	NA	Non-significant	4.16502e+06	4.54578e+06	4.61636e+06	4.60876e+06	4.73578e+06	4.65004e+06	4.85696e+06	4.24776e+06	4.68518e+06	5.81971e+06	5.04017e+06	6.99332e+06	6.12906e+06	4.86981e+06	5.45349e+06	5.39011e+06	5.03159e+06	5.17708e+06	5.21877e+06	4.98508e+06	5.18455e+06
0.636_177.94310	0.9421	0.36658	0.593294	0.677103	kd_1:control	NEG	0.636	177.943	H4 O7 P2	Pyrophosphoric acid	-0.000126441	-0.710572	NA	level4	ChemSpider	C00013	HMDB0000250	Homogeneous non-metal compounds	Non-metal pyrophosphates	Non-metal oxoanionic compounds	Homogeneous non-metal compounds	Energy metabolism	Oxidative phosphorylation	map00190 Oxidative phosphorylation; map05012 Parkinson disease	Non-significant	2.53731e+07	2.69937e+07	2.90878e+07	2.7384e+07	2.91272e+07	2.64491e+07	3.04011e+07	2.88347e+07	3.07063e+07	3.45287e+07	2.98114e+07	3.63824e+07	3.72057e+07	3.01451e+07	3.24476e+07	3.46196e+07	3.27322e+07	3.75199e+07	3.28531e+07	3.73941e+07	3.42098e+07
0.636_341.04821	1.1328	0.082235	0.240363	1.16069	kd_1:control	NEG	0.636	341.048	C18 H13 Cl2 N3	Climazolam	-0.000443144	-1.29936	NA	level4	ChemSpider	NA	NA	NA	NA	NA	NA	NA	NA	NA	Non-significant	1.09008e+06	1.15054e+06	887548	1.02501e+06	1.39408e+06	1.13876e+06	967675	983555	1.12895e+06	1.12973e+06	1.15208e+06	989806	1.26109e+06	1.17702e+06	1.35008e+06	1.32296e+06	1.28479e+06	1.33863e+06	1.34787e+06	1.36459e+06	1.13916e+06
0.641_215.00755	1.2935	0.2013	0.425409	1.05605	kd_1:control	POS	0.641	215.008	C7 H5 N O7	4-nitro-6-oxohepta-2,4-dienedioic acid	0.000945434	4.39723	NA	level4	ChemSpider	C20367	NA	NA	NA	NA	NA	NA	NA	NA	Non-significant	1.77348e+06	978735	1.93824e+06	1.8441e+06	1.84966e+06	2.02921e+06	1.74212e+06	1.94534e+06	1.87724e+06	982871	2.06447e+06	1.93002e+06	2.15881e+06	2.17056e+06	2.31197e+06	2.33396e+06	2.41434e+06	2.17231e+06	1.93268e+06	2.08063e+06	1.88053e+06
0.645_334.06597	0.8887	0.020743	0.105288	1.34339	kd_1:control	NEG	0.645	334.066	C9 H19 O11 P	1-(sn-glycero-3-phospho)-1d-myo-inositol	-0.000527362	-1.57862	NA	level4	ChemSpider	C01225	HMDB0011649	Lipids and lipid-like molecules	Glycerophosphoinositols	Glycerophospholipids	Glycerophospholipids[GP]	NA	NA	NA	Non-significant	4.09088e+06	4.94749e+06	4.6415e+06	4.30483e+06	4.46911e+06	4.50446e+06	4.74908e+06	4.67427e+06	4.56971e+06	6.0935e+06	5.62053e+06	5.87817e+06	6.39346e+06	5.01229e+06	5.18757e+06	5.61651e+06	5.4998e+06	5.24245e+06	4.71447e+06	5.33951e+06	5.15086e+06
0.646_230.01869	0.8586	0.632039	0.812227	0.470908	kd_1:control	NEG	0.646	230.019	C5 H11 O8 P	Ribulose 5-phosphate	-0.000461866	-2.00795	NA	level4	ChemSpider	C00199	HMDB0000618	Organic oxygen compounds	Carbohydrates and carbohydrate conjugates	Organooxygen compounds	Carbohydrates	Carbohydrate metabolism	Pentose phosphate pathway	map00030 Pentose phosphate pathway; map00040 Pentose and glucuronate interconversions; map00540 Lipopolysaccharide biosynthesis; map00680 Methane metabolism; map00710 Carbon fixation in photosynthetic organisms; map00740 Riboflavin metabolism; map00750 Vitamin B6 metabolism; map01100 Metabolic pathways; map01110 Biosynthesis of secondary metabolites; map01120 Microbial metabolism in diverse envir…	Non-significant	4.79798e+06	5.29656e+06	4.94932e+06	4.87811e+06	5.32355e+06	4.71424e+06	5.54923e+06	5.55674e+06	5.39029e+06	3.97978e+06	4.70508e+06	9.39334e+06	5.33791e+06	4.61675e+06	4.96097e+06	5.95914e+06	4.5691e+06	6.44684e+06	5.8745e+06	6.36492e+06	7.60453e+06
0.647_262.07949	1.1476	0.07219	0.224005	1.29522	kd_1:control	NEG	0.647	262.079	C9 H14 N2 O7	Glu-asp	-0.000612062	-2.3354	NA	level4	ChemSpider	NA	HMDB0028815	Organic acids and derivatives	Hybrid peptides	Peptidomimetics	Organic acids	NA	NA	NA	Non-significant	5.1445e+06	5.09732e+06	4.90837e+06	5.07212e+06	2.80209e+06	5.14044e+06	5.04548e+06	5.17033e+06	5.09628e+06	6.03452e+06	6.09164e+06	5.10934e+06	6.56112e+06	7.00216e+06	6.71565e+06	6.68908e+06	6.90098e+06	5.96328e+06	5.47043e+06	3.02226e+06	5.56197e+06
0.651_316.08774	0.9951	0.982117	0.993675	0.160699	kd_1:control	NEG	0.651	316.088	C16 H16 N2 O3 S	Febuxostat	-0.000424737	-1.34373	NA	level4	ChemSpider	NA	NA	NA	NA	NA	NA	NA	NA	NA	Non-significant	4.77362e+06	5.44035e+06	5.47175e+06	5.2563e+06	5.32308e+06	4.65689e+06	4.94123e+06	5.12047e+06	4.92795e+06	5.38721e+06	5.11332e+06	5.82411e+06	7.00196e+06	5.47263e+06	6.02051e+06	5.7731e+06	5.9468e+06	5.31848e+06	5.26525e+06	6.26989e+06	5.6572e+06
0.651_634.13472	1.7831	0.003648	0.032638	1.48341	kd_1:control	NEG	0.651	634.135	C32 H26 O14	Actinorhodin	0.00246286	3.88382	NA	level4	ChemSpider	C06691	NA	Antibiotics	Other polyketides	Polyketides and nonribosomal peptides [Fig]	Antibiotics	Metabolism of terpenoids and polyketides	Biosynthesis of type II polyketide products	map01057 Biosynthesis of type II polyketide products; map01130 Biosynthesis of antibiotics	Up	748658	984566	801573	957413	1.05834e+06	1.02354e+06	983917	1.0978e+06	1.15873e+06	667024	703408	698994	913355	1.20678e+06	1.47864e+06	1.58738e+06	1.04572e+06	597371	742206	766721	680487
0.653_145.07388	0.9422	0.427789	0.649701	0.609889	kd_1:control	NEG	0.653	145.074	C6 H11 N O3	2-morpholinoacetic acid	-1.11044e-05	-0.0765434	NA	level4	ChemSpider	NA	HMDB0061156	Organic acids and derivatives	Amino acids, peptides, and analogues	Carboxylic acids and derivatives	Amino acids, peptides, and analogues	NA	NA	NA	Non-significant	1.27272e+06	1.18701e+06	1.24635e+06	1.15949e+06	1.12422e+06	857218	1.12228e+06	1.18865e+06	1.02505e+06	1.53769e+06	1.47474e+06	1.19268e+06	1.37467e+06	1.3305e+06	1.18726e+06	1.33659e+06	1.40281e+06	1.49378e+06	1.52363e+06	1.5565e+06	1.48733e+06
0.654_169.05025	1.156	0.068422	0.217584	1.20349	kd_1:control	NEG	0.654	169.05	C4 H12 N O4 P	P-dmea	-0.000146824	-0.868523	NA	level4	ChemSpider	C13482	HMDB0060244	Organic acids and derivatives	Phosphate esters	Organic phosphoric acids and derivatives	Organic acids	Lipid metabolism	Glycerophospholipid metabolism	map00564 Glycerophospholipid metabolism	Non-significant	2.41925e+07	2.32859e+07	2.51338e+07	2.51708e+07	2.78293e+07	2.64399e+07	2.73111e+07	2.76463e+07	2.61931e+07	2.35773e+07	2.5978e+07	2.70092e+07	3.07853e+07	2.91142e+07	3.14347e+07	3.02638e+07	3.32851e+07	2.79077e+07	2.84507e+07	3.09203e+07	2.78222e+07
0.659_104.04724	0.8114	0.032631	0.143422	1.31622	kd_1:control	NEG	0.659	104.047	C4 H8 O3	Mfcd00070502	-0.000105609	-1.015	NA	level4	ChemSpider	NA	NA	NA	NA	NA	NA	NA	NA	NA	Non-significant	836241	1.21026e+06	749446	858414	1.19251e+06	914536	1.08938e+06	1.2023e+06	1.38138e+06	1.49449e+06	1.35256e+06	1.17766e+06	1.5334e+06	1.22596e+06	1.06467e+06	1.15176e+06	1.06756e+06	1.70134e+06	1.94647e+06	2.26854e+06	2.1306e+06
0.661_219.07391	1.2287	0.029869	0.135856	1.2862	kd_1:control	NEG	0.661	219.074	C8 H13 N O6	O-(3-carboxypropanoyl)homoserine	-0.000372019	-1.69814	NA	level4	ChemSpider	NA	NA	NA	NA	NA	NA	NA	NA	NA	Non-significant	9.95134e+06	8.38451e+06	9.8532e+06	1.01701e+07	1.01049e+07	9.20033e+06	1.0663e+07	1.00583e+07	1.02306e+07	1.04781e+07	9.59631e+06	8.36613e+06	1.04456e+07	1.37302e+07	1.09237e+07	1.17639e+07	1.13615e+07	1.16348e+07	1.22824e+07	1.39364e+07	1.24417e+07
0.661_234.04959	1.6457	0.053737	0.190566	1.49486	kd_1:control	POS	0.661	234.05	C16 H10 S	Mfcd00010043	-0.000734133	-3.13665	NA	level4	ChemSpider	C20124	NA	NA	NA	NA	NA	NA	NA	NA	Non-significant	2.80277e+06	1.41954e+06	3.02398e+06	1.52052e+06	2.69022e+06	1.41449e+06	2.85083e+06	3.0152e+06	2.80462e+06	2.6448e+06	2.66715e+06	2.63749e+06	1.31231e+06	3.5792e+06	3.84035e+06	3.88871e+06	3.93423e+06	2.82525e+06	2.94717e+06	2.82216e+06	1.2858e+06
0.662_250.02349	0.8055	0.021522	0.107763	1.36568	kd_1:control	POS	0.662	250.023	C11 H10 N2 O S2	Spiro[3h-indole-3,5'(4'h)-thiazol]-2-ol, 2'-(methylthio)-	3.81744e-05	0.152683	NA	level4	ChemSpider	NA	HMDB0035974	Organoheterocyclic compounds	Indolines	Indoles and derivatives	Indole and derivatives	NA	NA	NA	Non-significant	1.62101e+06	1.61052e+06	1.63218e+06	1.57836e+06	1.38376e+06	1.49506e+06	1.52052e+06	1.5169e+06	1.51634e+06	1.61222e+06	1.51646e+06	1.91724e+06	1.83849e+06	1.33527e+06	1.42956e+06	1.48022e+06	1.30049e+06	1.80126e+06	1.57493e+06	1.84949e+06	1.45954e+06
0.668_193.02570	1.001	0.964654	0.983914	0.0879251	kd_1:control	POS	0.668	193.026	C4 H8 N3 O4 P	Fosfocreatinine	0.000462149	2.39424	NA	level4	ChemSpider	NA	HMDB0041624	Organic acids and derivatives	Amino acids, peptides, and analogues	Carboxylic acids and derivatives	Amino acids, peptides, and analogues	NA	NA	NA	Non-significant	2.90541e+06	2.74654e+06	1.88607e+06	2.65647e+06	2.9225e+06	2.98102e+06	2.74238e+06	1.77766e+06	3.32103e+06	3.15747e+06	2.99706e+06	3.32607e+06	3.53835e+06	2.70873e+06	3.18718e+06	3.45994e+06	3.67637e+06	3.58448e+06	3.11348e+06	3.5455e+06	3.0205e+06
0.67_212.06767	1.0837	0.196242	0.419753	0.895964	kd_1:control	POS	0.67	212.068	C10 H12 O5	N-propyl galiate	-0.000800247	-3.77353	NA	level4	ChemSpider	C11155	HMDB0033835	Benzenoids	Benzoic acids and derivatives	Benzene and substituted derivatives	Benzene and derivatives	NA	NA	NA	Non-significant	5.96948e+06	4.91154e+06	5.87473e+06	5.65618e+06	5.86844e+06	6.42241e+06	6.23816e+06	6.04659e+06	4.53135e+06	6.01093e+06	5.65699e+06	6.53208e+06	6.39375e+06	5.884e+06	6.63748e+06	7.05226e+06	7.07912e+06	6.75826e+06	6.36189e+06	6.63554e+06	5.74677e+06
0.67_309.10540	1.4354	0.002574	0.02653	1.56923	kd_1:control	NEG	0.67	309.105	C11 H19 N O9	N-acetylneuraminic acid	-0.000582184	-1.88344	NA	level4	ChemSpider	C19910	HMDB0000230	Organic oxygen compounds	Carbohydrates and carbohydrate conjugates	Organooxygen compounds	Carbohydrates	NA	NA	NA	Up	3.42155e+06	3.32e+06	3.49149e+06	3.62378e+06	3.8637e+06	3.6548e+06	3.61914e+06	3.96593e+06	3.46349e+06	3.50269e+06	2.99117e+06	2.98047e+06	3.71319e+06	4.53533e+06	4.53672e+06	4.6126e+06	5.24499e+06	4.36375e+06	4.1964e+06	5.67588e+06	3.7443e+06
0.673_111.88865	0.3647	0.006343	0.047674	1.54571	kd_1:control	POS	0.673	111.889	S Se	Selsun	5.7217e-05	0.511375	NA	level4	ChemSpider	NA	HMDB0015106	Homogeneous non-metal compounds	Other non-metal sulfides	Other non-metal organides	Homogeneous non-metal compounds	NA	NA	NA	Down	1.52701e+07	1.78336e+07	1.69508e+07	1.63678e+07	1.68007e+07	1.67282e+07	1.4457e+07	1.55075e+07	1.45081e+07	4.01054e+07	3.84365e+07	3.68228e+07	2.39605e+07	1.55438e+07	1.64253e+07	1.18772e+07	6.96206e+06	1.94908e+07	2.65042e+07	2.09561e+07	2.75758e+07
0.675_352.04451	1.6135	0.003766	0.033355	1.49071	kd_1:control	POS	0.675	352.045	C15 H12 O10	4-[2-(5-carboxy-2-hydroxy-3-methoxyphenyl)-2-oxoethylidene]-2-hydroxy-2-pentenedioate	0.00146534	4.16239	NA	level4	ChemSpider	C18349	NA	NA	NA	NA	NA	Xenobiotics biodegradation and metabolism	Aminobenzoate degradation	map00627 Aminobenzoate degradation; map01120 Microbial metabolism in diverse environments	Up	1.69426e+06	2.15261e+06	1.91836e+06	1.74195e+06	1.87715e+06	1.85497e+06	1.90754e+06	1.70406e+06	1.87586e+06	1.46548e+06	1.29069e+06	1.74428e+06	1.5391e+06	2.66619e+06	2.01308e+06	2.22979e+06	2.83603e+06	1.95457e+06	1.57457e+06	1.87103e+06	1.55599e+06
0.677_204.02747	0.9261	0.169476	0.383688	0.931029	kd_1:control	NEG	0.677	204.027	C7 H8 O7	1-oxo-1,2,4-butanetricarboxylic acid	0.000468817	2.29782	NA	level4	ChemSpider	C05533	NA	NA	NA	NA	NA	Global and overview maps	2-Oxocarboxylic acid metabolism	map01210 2-Oxocarboxylic acid metabolism	Non-significant	2.40072e+06	2.3738e+06	2.49707e+06	2.66543e+06	2.85079e+06	2.52957e+06	2.50395e+06	2.57003e+06	2.64557e+06	3.1707e+06	3.10051e+06	3.42098e+06	3.02716e+06	2.72138e+06	2.75263e+06	3.11804e+06	3.18792e+06	2.52633e+06	2.2771e+06	2.60276e+06	2.86237e+06
0.682_123.99280	1.4785	0.00136	0.018438	1.65646	kd_1:control	POS	0.682	123.993	C2 H5 O4 P	Phosphonoacetaldehyde	0.00025935	2.09166	NA	level4	ChemSpider	C03167	NA	NA	NA	NA	NA	Metabolism of other amino acids	Phosphonate and phosphinate metabolism	map00440 Phosphonate and phosphinate metabolism; map01100 Metabolic pathways; map01120 Microbial metabolism in diverse environments; map01130 Biosynthesis of antibiotics	Up	1.4891e+06	1.95987e+06	1.59524e+06	1.70124e+06	1.95003e+06	2.04485e+06	1.60334e+06	1.69148e+06	1.60858e+06	1.74532e+06	1.45889e+06	1.65702e+06	1.47327e+06	2.32232e+06	2.39627e+06	2.24026e+06	2.40677e+06	1.67632e+06	1.80286e+06	1.89899e+06	1.69435e+06
0.684_81.98205	0.9888	0.93102	0.971535	0.206759	kd_1:control	NEG	0.684	81.9821	H3 O3 P	Phosphonic acid	7.45256e-05	0.909049	NA	level4	ChemSpider	C06701	NA	NA	NA	NA	NA	NA	NA	NA	Non-significant	1.30976e+06	1.04501e+06	1.28982e+06	1.48208e+06	1.43406e+06	1.43618e+06	1.13253e+06	1.45408e+06	1.53565e+06	1.57257e+06	1.40438e+06	1.40753e+06	1.96754e+06	1.69396e+06	1.35096e+06	1.40032e+06	1.83531e+06	1.86856e+06	1.77073e+06	1.06055e+06	1.18136e+06
0.685_352.10131	1.3847	0.002219	0.02452	1.53781	kd_1:control	POS	0.685	352.101	C17 H21 Cl N2 O2 S	Hexythiazox	8.54926e-05	0.242807	NA	level4	ChemSpider	C18467	NA	NA	NA	NA	NA	NA	NA	NA	Up	6.14372e+06	6.95935e+06	5.31473e+06	6.26621e+06	6.24913e+06	7.11851e+06	6.80145e+06	6.23193e+06	5.40813e+06	5.65146e+06	5.1971e+06	6.27455e+06	6.25951e+06	8.42278e+06	7.85744e+06	7.2162e+06	8.88219e+06	5.88444e+06	6.10944e+06	7.30434e+06	6.14288e+06
0.687_121.07421	6.4421	0.078493	0.235378	0.866902	kd_1:control	POS	0.687	121.074	C4 H11 N O3	Tris(hydroxymethyl)aminomethane	0.00032071	2.64888	NA	level4	ChemSpider	C07182	HMDB0240288	Organic nitrogen compounds	Amines	Organonitrogen compounds	Amines	NA	NA	NA	Non-significant	1.41055e+06	1.65697e+06	1.43253e+06	1.2182e+06	1.37297e+06	1.48663e+06	1.45787e+06	1.67166e+06	1.4588e+06	174308	1.75013e+06	148089	294690	1.83297e+06	418476	1.02586e+07	2.73985e+06	180925	4.67172e+06	454423	869631
0.687_259.06617	1.1205	0.14982	0.353255	0.985152	kd_1:control	NEG	0.687	259.066	C8 H14 N5 O P S	Azatepa	0.000503232	1.94249	NA	level4	ChemSpider	NA	NA	NA	NA	NA	NA	NA	NA	NA	Non-significant	2.278e+06	2.19385e+06	2.07178e+06	2.34277e+06	2.22839e+06	2.4134e+06	2.17662e+06	2.13488e+06	2.35391e+06	2.43536e+06	2.35067e+06	2.60169e+06	2.16661e+06	2.62972e+06	2.85087e+06	2.29762e+06	2.92729e+06	2.27668e+06	1.84228e+06	2.36827e+06	2.05498e+06
0.69_299.12108	0.7455	0.337489	0.564349	0.717969	kd_1:control	NEG	0.69	299.121	C15 H17 N5 S	Pentiapine	0.000610469	2.04088	NA	level4	ChemSpider	NA	NA	NA	NA	NA	NA	NA	NA	NA	Non-significant	857342	936938	997407	1.01408e+06	708429	1.48118e+06	721926	700230	597721	883503	548821	734225	1.44785e+06	506254	647157	642106	899056	599046	756709	374576	891180
0.691_214.05625	0.9132	0.070358	0.221637	1.15407	kd_1:control	NEG	0.691	214.056	C12 H10 N2 S	1-methyl-3-(2-thiazolyl)-1h-indole	-0.000223058	-1.04205	NA	level4	ChemSpider	NA	HMDB0034965	Organoheterocyclic compounds	N-alkylindoles	Indoles and derivatives	Indole and derivatives	NA	NA	NA	Non-significant	4.63811e+06	5.12465e+06	4.7162e+06	4.78208e+06	5.04064e+06	5.08579e+06	5.03881e+06	5.11577e+06	5.08386e+06	6.39622e+06	6.15347e+06	6.90409e+06	6.49349e+06	5.55898e+06	5.63684e+06	6.38856e+06	6.10941e+06	5.10265e+06	4.85499e+06	5.20133e+06	5.09006e+06
0.691_338.99398	1.0046	0.918962	0.969282	0.0458253	kd_1:control	NEG	0.691	338.994	C6 H13 N O11 S2	2-deoxy-6-o-sulfo-2-(sulfoamino)-d-glucopyranose	0.000974883	2.87582	NA	level4	ChemSpider	C03789	NA	NA	NA	NA	NA	NA	NA	NA	Non-significant	979670	1.11806e+06	1.05496e+06	1.30225e+06	1.10198e+06	1.19006e+06	1.09826e+06	1.21683e+06	1.34053e+06	1.20897e+06	1.28499e+06	1.57744e+06	1.43467e+06	1.43364e+06	1.38946e+06	1.23369e+06	1.47456e+06	1.32997e+06	1.16885e+06	1.49833e+06	1.34912e+06
0.693_318.99890	0.8939	0.244835	0.471866	0.803103	kd_1:control	POS	0.693	318.999	C14 H10 Cl N3 S2	Lanoconazole	-0.00156984	-4.92111	NA	level4	ChemSpider	NA	NA	NA	NA	NA	NA	NA	NA	NA	Non-significant	2.27396e+06	1.93463e+06	2.79394e+06	1.88068e+06	1.89081e+06	3.16757e+06	2.04168e+06	1.81764e+06	2.76581e+06	2.3519e+06	2.49478e+06	2.78453e+06	2.19113e+06	1.7923e+06	2.15965e+06	2.28839e+06	2.53938e+06	3.16778e+06	2.0187e+06	3.1428e+06	2.14533e+06
0.699_319.06695	1.3371	0.109762	0.289387	1.03071	kd_1:control	POS	0.699	319.067	C8 H18 N O10 P	N-gluconyl ethanolamine phosphate	0.000115851	0.363092	NA	level4	ChemSpider	NA	HMDB0032294	Organic acids and derivatives	Phosphate esters	Organic phosphoric acids and derivatives	Organic acids	NA	NA	NA	Non-significant	4.36337e+06	4.91265e+06	8.29424e+06	5.03175e+06	5.12698e+06	5.26364e+06	5.07023e+06	5.28143e+06	5.09615e+06	4.64319e+06	4.31872e+06	6.88061e+06	5.24771e+06	7.25221e+06	8.94713e+06	5.15024e+06	6.85096e+06	6.79505e+06	4.9291e+06	6.61908e+06	5.23449e+06
0.702_333.92865	1.8934	0.013534	0.078878	1.62559	kd_1:control	NEG	0.702	333.929	C10 H14 Br Cl3 O	Costatol	-0.000713631	-2.13707	NA	level4	ChemSpider	C17103	NA	NA	NA	NA	NA	NA	NA	NA	Non-significant	6.49626e+06	7.0141e+06	6.73134e+06	6.28969e+06	6.34128e+06	6.07512e+06	5.67662e+06	1.06231e+07	6.26395e+06	5.41604e+06	3.57397e+06	6.33417e+06	5.94577e+06	1.01639e+07	9.78575e+06	9.81954e+06	1.0504e+07	8.7633e+06	7.18017e+06	6.75262e+06	7.16856e+06
0.704_209.96986	0.7472	0.064238	0.212061	1.23647	kd_1:control	POS	0.704	209.97	C5 H11 As O2 S	3-(dimethylarsorothioyl)propanoic acid	0.000292818	1.39457	NA	level4	ChemSpider	NA	NA	NA	NA	NA	NA	NA	NA	NA	Non-significant	5.44572e+06	4.28343e+06	5.38176e+06	3.49418e+06	4.6427e+06	3.81129e+06	4.16676e+06	3.70585e+06	3.40627e+06	4.0203e+06	4.90153e+06	3.16606e+06	4.83181e+06	3.32089e+06	3.21393e+06	2.71561e+06	3.39275e+06	5.65002e+06	3.50015e+06	4.98014e+06	3.82454e+06
0.705_243.08266	1.1523	0.000352	0.008217	1.66017	kd_1:control	NEG	0.705	243.083	C15 H14 Cl N	4-chloro-[2-(4-pyridinyl)-1-butenyl]phenol	0.00118752	4.88527	NA	level4	ChemSpider	C15045	NA	NA	NA	NA	NA	NA	NA	NA	Non-significant	3.75322e+06	4.46047e+06	4.56807e+06	4.52246e+06	4.29281e+06	4.24223e+06	4.70053e+06	4.6479e+06	4.54458e+06	5.0189e+06	4.9605e+06	5.26287e+06	5.01657e+06	5.78845e+06	5.85905e+06	5.93972e+06	5.75621e+06	5.10293e+06	5.00033e+06	5.06278e+06	5.14562e+06
0.71_132.07258	0.873	0.009218	0.062255	1.42948	kd_1:control	POS	0.71	132.073	C5 H12 N2 S	N,n'-diethylthiourea	0.000457106	3.46104	NA	level4	ChemSpider	C19400	NA	NA	NA	NA	NA	NA	NA	NA	Non-significant	1.73877e+08	1.95272e+08	1.85795e+08	1.85538e+08	1.87317e+08	1.88352e+08	1.75935e+08	1.81251e+08	1.91057e+08	1.99771e+08	2.02865e+08	2.22813e+08	2.17877e+08	1.75555e+08	1.96399e+08	1.80687e+08	1.83569e+08	2.19681e+08	2.02051e+08	2.26432e+08	1.99769e+08
0.71_418.99249	1.557	7.7e-05	0.00357	1.68303	kd_1:control	NEG	0.71	418.992	C17 H11 Br F N3 O4	Ranirestat	0.00079751	1.9034	NA	level4	ChemSpider	NA	NA	NA	NA	NA	NA	NA	NA	NA	Up	2.12218e+06	2.07124e+06	2.32175e+06	2.11894e+06	2.36326e+06	2.27819e+06	1.93704e+06	2.38635e+06	2.43893e+06	2.23896e+06	2.16287e+06	2.24593e+06	2.15748e+06	3.43222e+06	3.40576e+06	3.6472e+06	3.22429e+06	2.28246e+06	2.71187e+06	2.66646e+06	2.71303e+06
0.711_204.07507	1.0423	0.712885	0.868385	0.367104	kd_1:control	POS	0.711	204.075	C7 H12 N2 O5	Glu-gly	0.000452506	2.21736	NA	level4	ChemSpider	NA	HMDB0028819	Organic acids and derivatives	Amino acids, peptides, and analogues	Carboxylic acids and derivatives	Amino acids, peptides, and analogues	NA	NA	NA	Non-significant	6.75152e+06	7.34299e+06	6.85912e+06	6.27436e+06	6.69775e+06	6.9964e+06	6.82383e+06	7.20173e+06	6.77856e+06	5.73496e+06	8.86693e+06	4.86173e+06	1.07516e+07	7.47012e+06	8.38685e+06	6.2191e+06	9.41647e+06	9.09658e+06	7.83361e+06	8.02126e+06	5.48895e+06
0.712_283.01769	0.9397	0.07512	0.229216	1.12832	kd_1:control	NEG	0.712	283.018	C13 H11 Cl2 N O2	Procymidone	0.00100324	3.54481	NA	level4	ChemSpider	C10986	NA	NA	NA	NA	NA	NA	NA	NA	Non-significant	5.14738e+06	5.5699e+06	5.30472e+06	5.46734e+06	5.66074e+06	5.18924e+06	5.3837e+06	5.18482e+06	5.43387e+06	5.89178e+06	6.10628e+06	6.17138e+06	6.5314e+06	5.61391e+06	5.71882e+06	6.13323e+06	5.74654e+06	6.20568e+06	6.64777e+06	6.72869e+06	6.24956e+06
0.714_262.11673	0.6476	0.227557	0.453698	0.977253	kd_1:control	POS	0.714	262.117	C10 H18 N2 O6	N-(4-amino-1-carboxybutyl)glutamic acid	0.000241051	0.919633	NA	level4	ChemSpider	C01683	HMDB0029437	Organic acids and derivatives	Amino acids, peptides, and analogues	Carboxylic acids and derivatives	Amino acids, peptides, and analogues	NA	NA	NA	Non-significant	1.30088e+06	1.73916e+06	1.0999e+06	1.91798e+06	1.83263e+06	1.83196e+06	1.63497e+06	1.17239e+06	1.67686e+06	1.96237e+06	1.42674e+06	2.22722e+06	2.20052e+06	1.39307e+06	1.26905e+06	328568	2.07168e+06	2.23811e+06	1.88657e+06	1.10043e+06	1.7202e+06
0.714_295.05681	0.1115	0.054288	0.191174	1.13365	kd_1:control	POS	0.714	295.057	C8 H14 N3 O7 P	5-aminoimidazole ribotide	-0.000123073	-0.417116	NA	level4	ChemSpider	C03373	HMDB0001235	Organic oxygen compounds	Carbohydrates and carbohydrate conjugates	Organooxygen compounds	Carbohydrates	Nucleotide metabolism	Purine metabolism	map00230 Purine metabolism; map00730 Thiamine metabolism; map01100 Metabolic pathways; map01110 Biosynthesis of secondary metabolites; map01130 Biosynthesis of antibiotics	Non-significant	2.49932e+06	3.17506e+06	2.43325e+06	2.605e+06	2.82245e+06	2.90795e+06	3.07226e+06	2.97148e+06	2.65441e+06	397240	4.3993e+06	4.91921e+06	1.27572e+06	270165	403595	274273	277765	7.74594e+06	4.69118e+06	7.06354e+06	6.13122e+06
0.714_300.09425	0.6217	0.000208	0.006091	1.63854	kd_1:control	NEG	0.714	300.094	C24 H12	Coronene	0.000348701	1.16197	NA	level4	ChemSpider	C19375	NA	NA	NA	NA	NA	NA	NA	NA	Down	3.74178e+06	3.72578e+06	3.56861e+06	3.29513e+06	3.67125e+06	3.27308e+06	3.99488e+06	3.54504e+06	3.38024e+06	4.33842e+06	4.97016e+06	5.25765e+06	5.17699e+06	3.15054e+06	2.79672e+06	3.15137e+06	3.17585e+06	5.66137e+06	5.08047e+06	5.57678e+06	5.23193e+06
0.717_132.06516	0.8616	0.151034	0.35493	0.972596	kd_1:control	POS	0.717	132.065	C3 H8 N4 O2	Methylenediurea	0.000431402	3.26659	NA	level4	ChemSpider	C06381	NA	NA	NA	NA	NA	NA	NA	NA	Non-significant	1.41649e+06	1.46519e+06	1.26567e+06	1.34994e+06	923806	1.05525e+06	1.07655e+06	1.47691e+06	1.20287e+06	1.19696e+06	1.50197e+06	1.65178e+06	1.37659e+06	1.33752e+06	1.27914e+06	1.03972e+06	1.27798e+06	1.48741e+06	1.56244e+06	1.85064e+06	1.2556e+06
0.717_284.12032	1.0187	0.588541	0.78435	0.403019	kd_1:control	NEG	0.717	284.12	C13 H20 N2 O3 S	Articaine	0.000856081	3.0131	NA	level4	ChemSpider	NA	NA	NA	NA	NA	NA	NA	NA	NA	Non-significant	6.45283e+06	6.24893e+06	6.39586e+06	5.71168e+06	6.26345e+06	5.69422e+06	6.4537e+06	5.95905e+06	5.90707e+06	6.55538e+06	7.35596e+06	7.23462e+06	7.33205e+06	7.57549e+06	6.92945e+06	7.34431e+06	7.16263e+06	7.61797e+06	8.26516e+06	8.4689e+06	8.7479e+06
0.718_300.10407	1.0417	0.650385	0.827955	0.383657	kd_1:control	NEG	0.718	300.104	C17 H17 Cl N2 O	Stresam	0.00112631	3.75308	NA	level4	ChemSpider	NA	NA	NA	NA	NA	NA	NA	NA	NA	Non-significant	1.11273e+06	994693	1.18897e+06	1.23695e+06	1.04672e+06	1.01177e+06	1.10962e+06	1.03841e+06	1.0553e+06	863859	1.31993e+06	1.09699e+06	1.27079e+06	1.04125e+06	1.24097e+06	1.20056e+06	1.25852e+06	1.4145e+06	1.14852e+06	1.23834e+06	1.11296e+06
0.718_478.13289	1.026	0.708995	0.865976	0.324819	kd_1:control	POS	0.718	478.133	C24 H22 N4 O5 S	Taprenepag	0.00179822	3.76094	NA	level4	ChemSpider	NA	NA	NA	NA	NA	NA	NA	NA	NA	Non-significant	5.58268e+06	7.12987e+06	6.471e+06	6.09589e+06	7.35917e+06	7.49377e+06	6.61946e+06	7.35269e+06	7.12822e+06	6.95412e+06	6.47459e+06	6.54103e+06	7.78869e+06	6.75729e+06	7.72019e+06	6.35367e+06	7.64887e+06	8.83145e+06	8.43073e+06	9.55955e+06	6.98006e+06
0.719_387.02362	1.0578	0.689125	0.853237	0.318175	kd_1:control	NEG	0.719	387.024	C9 H15 N3 O10 P2	Deoxycytidine diphosphate	0.000352398	0.910534	NA	level4	ChemSpider	C00705	HMDB0001245	Organic oxygen compounds	Organic pyrophosphates	Organic oxoanionic compounds	Organic oxygen compounds	Nucleotide metabolism	Pyrimidine metabolism	map00240 Pyrimidine metabolism; map01100 Metabolic pathways	Non-significant	541154	682222	540315	677015	609496	555423	527119	491239	543209	775504	800364	636929	594135	937150	593757	694166	744056	503124	518933	581304	816114
0.72_134.05738	0.788	0.011945	0.072946	1.45782	kd_1:control	NEG	0.72	134.057	C5 H10 O4	2,2-bis(hydroxymethyl)propionic acid	-0.000531629	-3.96566	NA	level4	ChemSpider	NA	HMDB0127615	Organic acids and derivatives	Beta hydroxy acids and derivatives	Hydroxy acids and derivatives	Organic acids	NA	NA	NA	Non-significant	1.04436e+06	1.00191e+06	1.01432e+06	929377	1.18395e+06	990843	1.03863e+06	849998	989342	1.11999e+06	1.2605e+06	1.30218e+06	1.23379e+06	970342	928385	863435	1.11179e+06	1.14527e+06	1.19308e+06	1.29886e+06	1.51665e+06
0.72_440.17649	1.026	0.708995	0.865976	0.324819	kd_1:control	POS	0.72	440.176	C24 H26 Cl F N4 O	Sertindole	-0.0014321	-3.25345	NA	level4	ChemSpider	C07567	HMDB0015618	Organoheterocyclic compounds	Substituted pyrroles	Pyrroles	Organoheterocyclic compounds	NA	NA	NA	Non-significant	5.58268e+06	7.12987e+06	6.471e+06	6.09589e+06	7.35917e+06	7.49377e+06	6.61946e+06	7.35269e+06	7.12822e+06	6.95412e+06	6.47459e+06	6.54103e+06	7.78869e+06	6.75729e+06	7.72019e+06	6.35367e+06	7.64887e+06	8.83145e+06	8.43073e+06	9.55955e+06	6.98006e+06
0.722_229.08858	1.0961	0.718247	0.872139	0.388413	kd_1:control	POS	0.722	229.089	C17 H11 N	Mfcd00215933	-0.000570684	-2.4911	NA	level4	ChemSpider	C19338	NA	NA	NA	NA	NA	NA	NA	NA	Non-significant	1.2737e+06	1.60426e+06	1.46024e+06	1.36016e+06	1.66396e+06	1.68391e+06	1.59293e+06	1.61184e+06	1.47273e+06	1.2913e+06	1.54516e+06	1.48249e+06	1.25727e+06	1.02795e+06	1.34079e+06	1.65939e+06	2.08371e+06	1.6366e+06	1.53322e+06	1.63563e+06	1.52208e+06
0.723_453.02644	1.8322	0.000525	0.010154	1.67358	kd_1:control	NEG	0.723	453.026	C22 H13 Cl2 N3 O4	Dichlorochromopyrrolic acid	-0.00186729	-4.1218	NA	level4	ChemSpider	C19698	NA	NA	NA	NA	NA	Biosynthesis of other secondary metabolites	Staurosporine biosynthesis	map00404 Staurosporine biosynthesis; map01100 Metabolic pathways; map01130 Biosynthesis of antibiotics	Up	1.49008e+06	1.41548e+06	1.36173e+06	1.41252e+06	1.3639e+06	1.33016e+06	1.1557e+06	1.32904e+06	1.30813e+06	1.26137e+06	1.45253e+06	1.11632e+06	1.21354e+06	2.33635e+06	2.28208e+06	2.18744e+06	2.43552e+06	1.31758e+06	1.49254e+06	1.54761e+06	1.45689e+06
0.724_374.15492	0.817	0.054187	0.191122	1.28345	kd_1:control	POS	0.724	374.155	C21 H26 O4 S	Nsc 48010	-0.000263923	-0.705384	NA	level4	ChemSpider	C14992	NA	NA	NA	NA	NA	NA	NA	NA	Non-significant	7.14407e+06	7.22491e+06	6.41045e+06	7.08876e+06	7.11387e+06	8.63766e+06	6.54273e+06	7.24693e+06	7.42528e+06	8.72061e+06	7.73051e+06	8.00299e+06	8.40858e+06	5.88452e+06	8.05978e+06	6.07508e+06	6.83108e+06	9.89817e+06	9.95262e+06	9.62066e+06	8.42778e+06
0.724_429.97871	0.7798	0.001699	0.021238	1.57783	kd_1:control	NEG	0.724	429.979	C14 H10 N2 O10 S2	4,4'-dinitro-2,2'-stilbenesulfonic acid	0.00102648	2.38728	NA	level4	ChemSpider	C13706	NA	PK Polyketides	PK1309 Diphenyl ethers, biphenyls, dibenzyls and stilbenes	PK13 Aromatic polyketides	Polyketides[PK]	NA	NA	NA	Down	1.37871e+06	1.47878e+06	1.52616e+06	1.24832e+06	1.40269e+06	1.46589e+06	1.40154e+06	1.3375e+06	1.12566e+06	1.75207e+06	1.75638e+06	1.91778e+06	1.72828e+06	1.54492e+06	1.35606e+06	1.32216e+06	1.35589e+06	1.71491e+06	1.75155e+06	1.94229e+06	1.74965e+06
0.725_397.05257	1.1937	0.052131	0.187895	1.21108	kd_1:control	NEG	0.725	397.053	C14 H15 N5 O5 S2	Cefetamet	0.00111394	2.80553	NA	level4	ChemSpider	NA	NA	NA	NA	NA	NA	NA	NA	NA	Non-significant	4.8916e+06	5.09429e+06	5.29836e+06	5.5138e+06	5.5414e+06	5.54448e+06	4.66376e+06	4.88161e+06	5.12426e+06	6.31677e+06	7.0996e+06	6.53987e+06	5.90322e+06	8.55518e+06	7.18471e+06	6.75029e+06	8.37823e+06	5.13524e+06	5.20418e+06	5.9621e+06	5.92527e+06
0.726_133.01988	1.1154	0.524326	0.729956	0.52075	kd_1:control	POS	0.726	133.02	C4 H7 N O2 S	Timonacic	0.000131907	0.991631	NA	level4	ChemSpider	NA	NA	NA	NA	NA	NA	NA	NA	NA	Non-significant	3.78836e+07	3.9873e+07	4.16208e+07	3.7727e+07	3.84129e+07	3.83538e+07	3.72451e+07	3.83205e+07	3.77829e+07	4.35522e+07	3.98243e+07	3.38441e+07	4.96055e+07	4.97459e+07	3.57159e+07	3.98173e+07	6.07997e+07	3.82414e+07	3.59886e+07	4.6532e+07	3.53637e+07
0.726_144.05337	0.565	0.012432	0.074911	1.59548	kd_1:control	NEG	0.726	144.053	C5 H8 N2 O3	N-nitrosoproline	-0.000121739	-0.845093	NA	level4	ChemSpider	C19485	HMDB0041946	Organic acids and derivatives	Amino acids, peptides, and analogues	Carboxylic acids and derivatives	Amino acids, peptides, and analogues	NA	NA	NA	Non-significant	1.70335e+06	1.67271e+06	1.83643e+06	1.84671e+06	1.4116e+06	1.56782e+06	1.64502e+06	1.72084e+06	1.72546e+06	1.83962e+06	1.98444e+06	1.93391e+06	2.12712e+06	1.32099e+06	1.2806e+06	791942	1.06139e+06	2.61753e+06	2.10466e+06	2.1694e+06	2.564e+06
0.726_177.06405	0.9834	0.805874	0.919034	0.11952	kd_1:control	POS	0.726	177.064	C6 H11 N O5	(2s,4s)-4-amino-2-hydroxy-2-methylpentanedioic acid	0.000326575	1.84439	NA	level4	ChemSpider	C06034	NA	NA	NA	NA	NA	Carbohydrate metabolism	C5-Branched dibasic acid metabolism	map00660 C5-Branched dibasic acid metabolism	Non-significant	1.81169e+07	1.44272e+07	2.17213e+07	1.74215e+07	1.91794e+07	1.98007e+07	1.73039e+07	1.8576e+07	1.78532e+07	1.86858e+07	1.85606e+07	1.95072e+07	1.60545e+07	1.25865e+07	1.96305e+07	1.91948e+07	2.01875e+07	2.29703e+07	2.17324e+07	1.64831e+07	2.15604e+07
0.726_192.06102	0.7412	0.12893	0.322853	1.02236	kd_1:control	POS	0.726	192.061	C11 H12 O S	(2e)-2-(methylthiomethyl)-3-phenyl-2-propenal	0.000131677	0.685601	NA	level4	ChemSpider	NA	HMDB0037166	Phenylpropanoids and polyketides	NA	Cinnamaldehydes	Polyketides[PK]	NA	NA	NA	Non-significant	1.38405e+06	1.39505e+06	1.2498e+06	1.33838e+06	1.34392e+06	1.45711e+06	1.26335e+06	1.14325e+06	1.42847e+06	2.3426e+06	1.62061e+06	1.55192e+06	1.22822e+06	1.08885e+06	1.29411e+06	1.33222e+06	1.28273e+06	1.68682e+06	1.55187e+06	1.83827e+06	1.32098e+06
0.726_199.02442	0.6445	0.000465	0.009642	1.62626	kd_1:control	NEG	0.726	199.024	C4 H10 N O6 P	Mfcd00069578	-0.00015573	-0.782465	NA	level4	ChemSpider	C12147	HMDB0011185	Organic acids and derivatives	Amino acids, peptides, and analogues	Carboxylic acids and derivatives	Amino acids, peptides, and analogues	Metabolism of cofactors and vitamins	Porphyrin and chlorophyll metabolism	map00860 Porphyrin and chlorophyll metabolism	Down	3.83224e+06	3.29421e+06	3.23659e+06	3.6781e+06	3.92789e+06	3.95415e+06	3.49146e+06	3.62396e+06	3.6182e+06	4.63165e+06	4.36884e+06	4.97412e+06	5.13515e+06	2.68411e+06	3.09545e+06	3.16701e+06	3.37027e+06	5.25774e+06	4.5917e+06	5.33135e+06	4.98828e+06
0.727_234.08467	0.5255	0.003228	0.030515	1.48619	kd_1:control	NEG	0.727	234.085	C8 H14 N2 O6	Glu-ser	-0.000514235	-2.19678	NA	level4	ChemSpider	NA	HMDB0028828	Organic acids and derivatives	Amino acids, peptides, and analogues	Carboxylic acids and derivatives	Amino acids, peptides, and analogues	NA	NA	NA	Down	4.14254e+06	4.3368e+06	4.56753e+06	4.2898e+06	5.02024e+06	3.85899e+06	4.15115e+06	4.67506e+06	6.21602e+06	4.68785e+06	4.82475e+06	6.77828e+06	4.73538e+06	2.8286e+06	3.4457e+06	2.10081e+06	2.67362e+06	6.0396e+06	6.10572e+06	5.19337e+06	7.59517e+06
0.727_461.10589	1.026	0.708995	0.865976	0.324819	kd_1:control	POS	0.727	461.106	C24 H19 N3 O5 S	Spa-s 510	0.00135111	2.93015	NA	level4	ChemSpider	NA	NA	NA	NA	NA	NA	NA	NA	NA	Non-significant	5.58268e+06	7.12987e+06	6.471e+06	6.09589e+06	7.35917e+06	7.49377e+06	6.15746e+06	7.35269e+06	7.12822e+06	6.95412e+06	6.47459e+06	6.54103e+06	7.78869e+06	6.75729e+06	7.72019e+06	6.35367e+06	7.64887e+06	8.83145e+06	8.43073e+06	9.55955e+06	6.98006e+06
0.728_133.11056	0.3651	0.262233	0.490123	0.914274	kd_1:control	POS	0.728	133.111	C6 H15 N O2	2,2'-iminodipropan-1-ol	0.000276636	2.07824	NA	level4	ChemSpider	NA	NA	NA	NA	NA	NA	NA	NA	NA	Non-significant	1.19653e+07	7.91129e+06	1.22252e+07	8.53512e+06	7.97523e+06	1.04708e+07	9.53693e+06	1.30653e+07	1.0256e+07	6.6767e+07	7.89211e+07	1.33018e+07	1.25142e+07	1.64954e+07	1.84185e+07	1.0525e+07	1.71689e+07	1.11925e+07	8.0775e+07	8.63738e+07	1.04858e+07
0.728_188.08005	0.8689	0.121442	0.310655	1.06017	kd_1:control	POS	0.728	188.08	C7 H12 N2 O4	Aceglutamide	0.00034317	1.8246	NA	level4	ChemSpider	NA	HMDB0006029	Organic acids and derivatives	Amino acids, peptides, and analogues	Carboxylic acids and derivatives	Amino acids, peptides, and analogues	NA	NA	NA	Non-significant	2.58816e+06	3.07839e+06	2.94717e+06	2.54298e+06	3.35838e+06	3.00464e+06	2.99351e+06	3.06236e+06	3.03553e+06	3.16462e+06	2.69571e+06	3.63785e+06	3.36218e+06	2.84904e+06	2.58197e+06	2.73405e+06	3.00959e+06	2.70698e+06	2.86789e+06	3.12263e+06	3.17259e+06
0.728_227.09088	1.0579	0.927342	0.970536	0.227719	kd_1:control	POS	0.728	227.091	C9 H13 N3 O4	2'-deoxycytidine	0.000277001	1.21978	NA	level4	ChemSpider	C00881	HMDB0000014	Nucleosides, nucleotides, and analogues	Pyrimidine 2'-deoxyribonucleosides	Pyrimidine nucleosides	Nucleic acids and analogues	Nucleotide metabolism	Pyrimidine metabolism	map00240 Pyrimidine metabolism; map01100 Metabolic pathways; map02010 ABC transporters	Non-significant	1.2737e+06	1.60426e+06	1.4388e+06	1.36016e+06	1.62083e+06	1.68391e+06	1.45221e+06	1.61184e+06	1.40018e+06	1.29097e+06	1.55653e+06	1.45973e+06	1.25727e+06	946339	1.24062e+06	1.61584e+06	2.08371e+06	1.6366e+06	1.6103e+06	1.63563e+06	1.52208e+06
0.73_402.99744	0.7146	0.000547	0.010367	1.60215	kd_1:control	NEG	0.73	402.997	C17 H14 Br N3 O2 S	Lesinurad	-0.00157459	-3.90719	NA	level4	ChemSpider	NA	NA	NA	NA	NA	NA	NA	NA	NA	Down	806939	742167	738520	988430	897214	798396	726496	882226	806643	1.22128e+06	1.23341e+06	1.27845e+06	1.08425e+06	937367	812651	809338	883395	899268	890321	1.21269e+06	1.02293e+06
0.731_283.09174	0.729	0.08302	0.241656	1.10128	kd_1:control	POS	0.731	283.092	C10 H13 N5 O5	8-hydroxy-deoxyguanosine	6.72628e-05	0.237601	NA	level4	ChemSpider	NA	HMDB0003333	Nucleosides, nucleotides, and analogues	Purine 2'-deoxyribonucleosides	Purine nucleosides	Purines and derivatives	NA	NA	NA	Non-significant	3.91619e+06	4.53041e+06	3.87911e+06	4.18802e+06	4.5379e+06	4.13845e+06	3.96831e+06	3.99471e+06	4.16977e+06	4.74148e+06	3.54772e+06	6.13814e+06	4.06487e+06	2.68433e+06	3.76879e+06	3.7992e+06	3.22854e+06	3.9669e+06	4.18746e+06	4.44045e+06	5.44608e+06
0.731_287.07711	0.9118	0.456025	0.672871	0.623148	kd_1:control	POS	0.731	287.077	C9 H14 N5 O4 P	Tenofovir	-0.0012285	-4.27931	NA	level4	ChemSpider	C17407	HMDB0014445	Organoheterocyclic compounds	Purines and purine derivatives	Imidazopyrimidines	Purines and derivatives	NA	NA	NA	Non-significant	4.14118e+06	4.15412e+06	4.02628e+06	4.23464e+06	4.25602e+06	4.65265e+06	3.90763e+06	4.16032e+06	4.44736e+06	4.60133e+06	4.37225e+06	3.31754e+06	4.95776e+06	3.54727e+06	4.19537e+06	3.44769e+06	4.53755e+06	6.17806e+06	4.53293e+06	5.22077e+06	4.66688e+06
0.731_76.00971	4.4658	0.44347	0.663793	0.799389	kd_1:control	POS	0.731	76.0097	C H4 N2 S	Thiourea	0.000187582	2.46788	NA	level4	ChemSpider	C14415	HMDB0034155	Organosulfur compounds	NA	Thioureas	Organosulfur compounds	NA	NA	NA	Non-significant	2.34483e+06	2.26719e+06	2.35552e+06	1.47464e+06	2.16716e+06	2.04451e+06	1.90484e+06	2.14978e+06	2.53813e+06	315663	5.23744e+06	350375	391369	277812	329264	1.63748e+07	1.11296e+07	373501	6.106e+06	381443	352638
0.731_84.04352	5.3961	0.270603	0.498889	0.684434	kd_1:control	NEG	0.731	84.0435	C2 H4 N4	Amitrole	-7.22366e-05	-0.859513	NA	level4	ChemSpider	C11261	NA	NA	NA	NA	NA	NA	NA	NA	Non-significant	1.07241e+06	1.00797e+06	979798	1.03372e+06	989296	1.10487e+06	990970	865474	983192	113202	1.776e+06	139717	128555	250458	202743	9.34196e+06	1.84668e+06	99446.5	1.08057e+06	121947	116339
0.732_101.12070	1.1827	0.358476	0.586293	0.555728	kd_1:control	POS	0.732	101.121	C6 H15 N	Triethylamine	0.000248857	2.46099	NA	level4	ChemSpider	C14691	HMDB0032539	Organic nitrogen compounds	Amines	Organonitrogen compounds	Amines	NA	NA	NA	Non-significant	1.50853e+07	1.51092e+07	1.6027e+07	1.5673e+07	1.59131e+07	1.64846e+07	1.44598e+07	1.51372e+07	1.58443e+07	1.04814e+07	1.69009e+07	1.38321e+07	3.0529e+07	1.94533e+07	2.13754e+07	2.04751e+07	2.35502e+07	1.79241e+07	1.56426e+07	3.48139e+07	1.66142e+07
0.736_178.04148	0.8363	0.07226	0.224025	1.21731	kd_1:control	POS	0.736	178.041	C5 H10 N2 O3 S	L-cysteinylglycine	0.000262401	1.47382	NA	level4	ChemSpider	C01419	HMDB0000078	Organic acids and derivatives	Amino acids, peptides, and analogues	Carboxylic acids and derivatives	Amino acids, peptides, and analogues	Metabolism of other amino acids	Glutathione metabolism	map00480 Glutathione metabolism; map01100 Metabolic pathways	Non-significant	1.92697e+06	2.2848e+06	2.3346e+06	1.94644e+06	2.01334e+06	1.84041e+06	2.03401e+06	2.27814e+06	2.18155e+06	2.57736e+06	2.90256e+06	2.87443e+06	2.86567e+06	2.35161e+06	2.02375e+06	2.1923e+06	2.81618e+06	2.609e+06	2.06317e+06	2.27129e+06	2.75936e+06
0.736_369.04492	1.2156	0.290026	0.516856	0.710931	kd_1:control	POS	0.736	369.045	C14 H15 N3 O5 S2	Acetosulfone	-0.000390951	-1.05936	NA	level4	ChemSpider	NA	NA	NA	NA	NA	NA	NA	NA	NA	Non-significant	6.77367e+06	1.9794e+06	5.31275e+06	5.2776e+06	5.62223e+06	7.4866e+06	5.01339e+06	5.86324e+06	5.12191e+06	9.00107e+06	8.1947e+06	4.78661e+06	4.91945e+06	6.35402e+06	8.16563e+06	8.49075e+06	9.6917e+06	5.79958e+06	7.91569e+06	6.01013e+06	5.29527e+06
0.753_78.01404	1.435	0.050302	0.183366	1.41674	kd_1:control	POS	0.753	78.014	C2 H6 O S	Dimethyl sulfoxide	0.000100632	1.28993	NA	level4	ChemSpider	C11143	HMDB0002151	Organosulfur compounds	NA	Sulfoxides	Organosulfur compounds	Energy metabolism	Sulfur metabolism	map00920 Sulfur metabolism; map01100 Metabolic pathways	Non-significant	2.211e+08	2.39562e+08	2.37949e+08	2.23772e+08	2.30338e+08	2.31577e+08	2.23685e+08	2.29201e+08	2.33117e+08	1.53506e+08	2.74055e+08	2.29895e+08	2.33502e+08	3.05512e+08	3.15205e+08	3.11045e+08	3.46733e+08	2.26393e+08	2.296e+08	1.97576e+08	2.27391e+08
0.759_246.05050	1.1091	0.831455	0.931002	0.236968	kd_1:control	POS	0.759	246.05	C6 H15 O8 P	Glycerophosphoglycerol	4.43301e-05	0.180167	NA	level4	ChemSpider	C03274	NA	NA	NA	NA	NA	NA	NA	NA	Non-significant	2.5868e+06	2.90281e+06	3.45406e+06	2.61466e+06	3.19536e+06	3.3785e+06	2.50576e+06	2.99969e+06	2.83992e+06	1.1088e+06	2.37721e+06	3.75666e+06	2.96475e+06	1.04249e+06	3.26762e+06	3.58486e+06	3.42615e+06	3.53373e+06	3.33528e+06	2.86292e+06	3.20342e+06
0.771_111.99274	0.6764	0.148738	0.351644	1.00887	kd_1:control	POS	0.771	111.993	C H5 O4 P	Monomethyl phosphate	0.000199115	1.77793	NA	level4	ChemSpider	NA	HMDB0061711	Organic acids and derivatives	Phosphate esters	Organic phosphoric acids and derivatives	Organic acids	NA	NA	NA	Non-significant	1.35943e+07	7.91689e+06	1.43325e+07	1.44209e+07	1.45765e+07	1.46366e+07	1.37235e+07	1.36078e+07	1.48934e+07	1.38677e+07	1.41149e+07	2.0355e+07	1.54963e+07	1.39673e+07	7.2136e+06	6.03361e+06	1.59627e+07	1.53738e+07	1.40402e+07	1.48601e+07	3.17612e+06
0.791_212.00905	0.6394	0.065606	0.214329	1.14483	kd_1:control	POS	0.791	212.009	C5 H9 O7 P	2-phosphinomethylmalic acid	0.0004648	2.19236	NA	level4	ChemSpider	C17947	NA	NA	NA	NA	NA	Metabolism of other amino acids	Phosphonate and phosphinate metabolism	map00440 Phosphonate and phosphinate metabolism; map01130 Biosynthesis of antibiotics	Non-significant	4.01992e+06	4.10075e+06	4.08015e+06	4.4215e+06	4.02238e+06	3.93019e+06	3.75671e+06	4.04074e+06	3.80319e+06	3.41761e+06	4.00464e+06	6.87836e+06	4.49497e+06	2.74696e+06	3.22133e+06	2.8581e+06	3.19161e+06	5.5633e+06	4.95962e+06	5.7774e+06	4.86814e+06
0.795_301.05629	1.1635	0.282939	0.509497	0.762035	kd_1:control	POS	0.795	301.056	C8 H16 N O9 P	N-acetylglucosamine 1-phosphate	2.35627e-05	0.0782667	NA	level4	ChemSpider	C04501	NA	NA	NA	NA	NA	Carbohydrate metabolism	Amino sugar and nucleotide sugar metabolism	map00520 Amino sugar and nucleotide sugar metabolism; map01100 Metabolic pathways; map01130 Biosynthesis of antibiotics	Non-significant	3.11189e+06	3.36128e+06	3.1454e+06	3.31432e+06	3.2984e+06	3.4156e+06	3.51101e+06	3.17613e+06	3.29346e+06	2.95255e+06	3.0713e+06	2.2515e+06	3.88483e+06	2.96029e+06	4.19424e+06	3.27581e+06	3.71851e+06	4.29271e+06	3.30734e+06	3.23287e+06	2.71197e+06
0.808_147.03564	1.1967	0.049574	0.183307	1.21618	kd_1:control	POS	0.808	147.036	C5 H9 N O2 S	3-thiomorpholinecarboxylic acid	0.000243666	1.65719	NA	level4	ChemSpider	C03901	HMDB0059611	Organic acids and derivatives	Amino acids, peptides, and analogues	Carboxylic acids and derivatives	Amino acids, peptides, and analogues	NA	NA	NA	Non-significant	1.11892e+08	1.02986e+08	1.0762e+08	1.13266e+08	1.03284e+08	1.10638e+08	1.04483e+08	1.18636e+08	1.22836e+08	1.24349e+08	1.0891e+08	1.04384e+08	1.17092e+08	1.36645e+08	1.5602e+08	1.33833e+08	1.1766e+08	1.37301e+08	1.05082e+08	1.36631e+08	1.1266e+08
0.811_372.08906	0.2262	0.00069	0.011807	1.51259	kd_1:control	NEG	0.811	372.089	C19 H17 Cl N2 O4	Glafenine	0.00137913	3.70646	NA	level4	ChemSpider	NA	NA	NA	NA	NA	NA	NA	NA	NA	Down	551174	559891	685865	579448	582245	577524	573261	584376	549448	995340	1.40731e+06	1.75463e+06	845215	320915	239557	231198	339742	1.33914e+06	1.37712e+06	1.47968e+06	1.45976e+06
0.822_251.10195	0.8878	0.190557	0.411841	0.882045	kd_1:control	POS	0.822	251.102	C10 H13 N5 O3	2'-deoxyadenosine	0.000106631	0.424653	NA	level4	ChemSpider	C00559	HMDB0000101	Nucleosides, nucleotides, and analogues	Purine 2'-deoxyribonucleosides	Purine nucleosides	Purines and derivatives	Nucleotide metabolism	Purine metabolism	map00230 Purine metabolism; map01100 Metabolic pathways; map02010 ABC transporters	Non-significant	3.58861e+06	3.69441e+06	3.90085e+06	4.34419e+06	3.78551e+06	4.30983e+06	4.7305e+06	3.91562e+06	3.88322e+06	5.07409e+06	5.46884e+06	4.77325e+06	4.455e+06	4.16201e+06	4.4395e+06	5.20697e+06	3.74351e+06	5.46338e+06	5.10916e+06	5.85559e+06	6.48006e+06
0.827_334.10090	0.5923	0.033483	0.145175	1.30763	kd_1:control	NEG	0.827	334.101	C15 H23 Cl O4 S	Aramite	0.000344358	1.0307	NA	level4	ChemSpider	C19019	NA	NA	NA	NA	NA	NA	NA	NA	Non-significant	1.9761e+06	2.31817e+06	3.18988e+06	1.73381e+06	1.57888e+06	1.58261e+06	1.83813e+06	1.63199e+06	1.45991e+06	2.9295e+06	4.72901e+06	3.79236e+06	3.09418e+06	2.65651e+06	1.36957e+06	1.9654e+06	2.62294e+06	3.68127e+06	2.63325e+06	3.28932e+06	2.68259e+06
0.841_237.03064	0.807	0.005946	0.045664	1.5659	kd_1:control	POS	0.841	237.031	C7 H11 N O6 S	2-[(2-amino-2-carboxyethyl)thio]butanedioic acid	-6.61692e-05	-0.279159	NA	level4	ChemSpider	NA	HMDB0029418	Organic acids and derivatives	Amino acids, peptides, and analogues	Carboxylic acids and derivatives	Amino acids, peptides, and analogues	NA	NA	NA	Down	1.83456e+06	1.92653e+06	2.01438e+06	1.76565e+06	1.64768e+06	1.8057e+06	1.7022e+06	1.70279e+06	1.842e+06	2.58547e+06	2.25163e+06	2.24491e+06	2.39436e+06	1.94291e+06	1.88594e+06	1.88453e+06	1.93403e+06	2.25625e+06	2.0464e+06	2.39399e+06	2.07604e+06
0.844_260.01150	2.1564	0.181254	0.401226	1.24085	kd_1:control	NEG	0.844	260.012	C6 H13 O7 P S	S-methyl-5-thio-d-ribulose 1-phosphate	-0.000455657	-1.75244	NA	level4	ChemSpider	C04582	HMDB0001299	Organic oxygen compounds	Carbonyl compounds	Organooxygen compounds	Organic oxygen compounds	Amino acid metabolism	Cysteine and methionine metabolism	map00270 Cysteine and methionine metabolism; map01100 Metabolic pathways	Non-significant	4.05132e+06	3.92905e+06	3.48613e+06	4.09339e+06	3.99001e+06	4.09704e+06	3.8663e+06	4.15611e+06	3.90757e+06	1.43237e+06	4.50423e+06	177693	5.24543e+06	5.72789e+06	6.65641e+06	4.95013e+06	7.16197e+06	7.55849e+06	4.72783e+06	8.31135e+06	1.63363e+06
0.858_266.02588	1.5876	0.034483	0.148235	1.46704	kd_1:control	NEG	0.858	266.026	C14 H12 Cl2 O	Chlorfenethol	-0.000644307	-2.42197	NA	level4	ChemSpider	C19023	NA	NA	NA	NA	NA	NA	NA	NA	Non-significant	3.41768e+06	3.62367e+06	3.74108e+06	3.12652e+06	3.02376e+06	2.95644e+06	3.26679e+06	3.15089e+06	2.91356e+06	3.64289e+06	2.18552e+06	3.17322e+06	4.16734e+06	5.47118e+06	5.70139e+06	4.85681e+06	4.87773e+06	4.36961e+06	4.88246e+06	4.64457e+06	4.55862e+06
0.859_330.03959	3.4932	0.324475	0.550539	0.701145	kd_1:control	NEG	0.859	330.04	C14 H10 Cl F3 N2 O2	1-(5-chloro-2-hydroxyphenyl)-3-[3-(trifluoromethyl)phenyl]urea	0.00130495	3.95392	NA	level4	ChemSpider	C13835	NA	NA	NA	NA	NA	NA	NA	NA	Non-significant	265783	281325	285867	307168	283781	269398	294068	286832	251675	50988	381159	100145	154858	163429	77524.3	1.72188e+06	437498	76669.6	1.37283e+06	219252	78707.8
0.888_308.08174	0.6652	0.062582	0.210371	1.32259	kd_1:control	POS	0.888	308.082	C17 H13 Cl N4	Alprazolam	-0.00113094	-3.67091	NA	level4	ChemSpider	C06817	HMDB0014548	Organoheterocyclic compounds	1,4-benzodiazepines	Benzodiazepines	Organoheterocyclic compounds	NA	NA	NA	Non-significant	2.16858e+06	694311	1.78955e+06	1.74718e+06	1.69546e+06	1.88842e+06	1.8527e+06	1.13739e+06	1.34083e+06	2.1572e+06	1.96152e+06	1.80261e+06	2.20616e+06	1.54207e+06	1.09051e+06	927930	1.84609e+06	1.89159e+06	1.45082e+06	1.18781e+06	1.4409e+06
0.904_140.05870	0.9322	0.454941	0.672646	0.590894	kd_1:control	POS	0.904	140.059	C6 H8 N2 O2	Gaboxadol	0.000124934	0.892012	NA	level4	ChemSpider	C13693	NA	NA	NA	NA	NA	NA	NA	NA	Non-significant	2.79365e+06	3.17433e+06	2.89705e+06	2.73011e+06	2.7063e+06	3.24703e+06	2.982e+06	2.84101e+06	2.52343e+06	3.73068e+06	2.92501e+06	3.92534e+06	3.5778e+06	3.40782e+06	3.68281e+06	3.30575e+06	2.8027e+06	2.87549e+06	2.86008e+06	3.34335e+06	3.33103e+06
0.909_157.03782	0.9906	0.947138	0.977932	0.04026	kd_1:control	POS	0.909	157.038	C6 H7 N O4	Furaspor	0.000312339	1.98894	NA	level4	ChemSpider	C14293	NA	NA	NA	NA	NA	NA	NA	NA	Non-significant	3.85847e+06	3.60206e+06	3.3962e+06	3.49701e+06	3.68777e+06	3.8951e+06	4.00885e+06	2.5799e+06	4.72221e+06	2.07368e+06	3.81166e+06	3.75985e+06	2.51691e+06	3.52211e+06	2.31328e+06	3.0276e+06	3.1847e+06	2.3488e+06	3.84299e+06	3.79075e+06	2.52764e+06
0.917_88.01627	1.082	0.136148	0.333975	0.992467	kd_1:control	POS	0.917	88.0163	C3 H4 O3	Pyruvic acid	0.000221212	2.51331	NA	level4	ChemSpider	C00022	HMDB0000243	Organic acids and derivatives	Alpha-keto acids and derivatives	Keto acids and derivatives	Organic acids	Carbohydrate metabolism	Glycolysis / Gluconeogenesis	map00010 Glycolysis / Gluconeogenesis; map00020 Citrate cycle (TCA cycle); map00030 Pentose phosphate pathway; map00040 Pentose and glucuronate interconversions; map00053 Ascorbate and aldarate metabolism; map00250 Alanine, aspartate and glutamate metabolism; map00260 Glycine, serine and threonine metabolism; map00261 Monobactam biosynthesis; map00270 Cysteine and methionine metabolism; map00290 …	Non-significant	1.50203e+07	1.71016e+07	1.81164e+07	1.39667e+07	1.62261e+07	1.2333e+07	1.59593e+07	1.36918e+07	1.70261e+07	1.66102e+07	1.94356e+07	1.86277e+07	1.77164e+07	1.96125e+07	1.78926e+07	2.03472e+07	2.04727e+07	1.7107e+07	1.30607e+07	1.69245e+07	1.65151e+07
0.943_441.11473	0.9075	0.042824	0.166993	1.30494	kd_1:control	POS	0.943	441.115	C21 H24 Br N5 O	Temelastine	-0.00169424	-3.8408	NA	level4	ChemSpider	NA	HMDB0240244	Organoheterocyclic compounds	Pyrimidines and pyrimidine derivatives	Diazines	Organoheterocyclic compounds	NA	NA	NA	Non-significant	2.99701e+06	2.97141e+06	3.11146e+06	2.98304e+06	3.08554e+06	3.32004e+06	3.20648e+06	2.8704e+06	2.92227e+06	3.48177e+06	3.66123e+06	3.39982e+06	3.53674e+06	3.28958e+06	3.39937e+06	3.14471e+06	2.94397e+06	3.64348e+06	3.62619e+06	4.00592e+06	3.14143e+06
0.967_71.07361	1.1138	0.00559	0.043307	1.58813	kd_1:control	POS	0.967	71.0736	C4 H9 N	Pyrrolidine	0.000106749	1.50195	NA	level4	ChemSpider	NA	HMDB0031641	Organoheterocyclic compounds	NA	Pyrrolidines	Organoheterocyclic compounds	NA	NA	NA	Non-significant	1.02892e+08	1.06228e+08	1.0806e+08	1.04169e+08	1.02337e+08	1.05916e+08	1.01953e+08	1.00862e+08	1.02329e+08	1.13791e+08	1.15369e+08	1.13752e+08	1.1362e+08	1.28855e+08	1.31981e+08	1.22639e+08	1.25026e+08	1.21004e+08	1.12311e+08	1.2069e+08	1.11453e+08
0.971_253.11762	1.0361	0.629586	0.810552	0.400665	kd_1:control	POS	0.971	253.118	C10 H15 N5 O3	Penciclovir	0.000133088	0.525794	NA	level4	ChemSpider	C07417	HMDB0014444	Organoheterocyclic compounds	Purines and purine derivatives	Imidazopyrimidines	Purines and derivatives	NA	NA	NA	Non-significant	5.37771e+06	6.20267e+06	5.0812e+06	5.58499e+06	4.79936e+06	5.36315e+06	4.58004e+06	5.4445e+06	5.60072e+06	5.92759e+06	5.35759e+06	5.43385e+06	5.90579e+06	5.66495e+06	6.06115e+06	5.0923e+06	6.62224e+06	6.57177e+06	6.36935e+06	6.45276e+06	5.86292e+06
0.98_191.07923	0.9371	0.181197	0.401226	0.919504	kd_1:control	NEG	0.98	191.079	C7 H13 N O5	2-amino-2,3,7-trideoxy-d-lyxo-hept-6-ulosonic acid	-0.00014629	-0.765599	NA	level4	ChemSpider	C16850	NA	NA	NA	NA	NA	Amino acid metabolism	Phenylalanine, tyrosine and tryptophan biosynthesis	map00400 Phenylalanine, tyrosine and tryptophan biosynthesis; map01100 Metabolic pathways; map01110 Biosynthesis of secondary metabolites; map01130 Biosynthesis of antibiotics	Non-significant	3.80565e+06	3.62865e+06	3.7557e+06	3.70367e+06	3.83007e+06	3.86542e+06	3.93558e+06	3.22736e+06	3.62557e+06	5.21636e+06	5.29998e+06	5.45169e+06	5.75711e+06	4.79667e+06	4.79193e+06	5.18536e+06	5.58403e+06	4.5497e+06	5.11929e+06	5.38702e+06	5.3e+06
1.003_167.05845	2.0381	0.091958	0.257263	1.35781	kd_1:control	POS	1.003	167.058	C8 H9 N O3	Pyridoxal	0.00020347	1.21796	NA	level4	ChemSpider	C00250	HMDB0001545	Organoheterocyclic compounds	Pyridine carboxaldehydes	Pyridines and derivatives	Pyridine and derivatives	Metabolism of cofactors and vitamins	Vitamin B6 metabolism	map00750 Vitamin B6 metabolism; map01100 Metabolic pathways; map01120 Microbial metabolism in diverse environments; map04977 Vitamin digestion and absorption	Non-significant	1.03354e+07	8.96043e+06	9.34187e+06	1.01485e+07	9.14511e+06	9.8932e+06	7.54654e+06	9.51745e+06	9.18167e+06	2.35174e+06	1.00914e+07	1.05894e+07	4.11144e+06	1.50332e+07	1.2356e+07	1.50574e+07	1.2875e+07	1.03799e+07	9.86401e+06	1.11837e+07	1.01311e+07
1.027_407.09936	0.3613	0.002009	0.023231	1.52143	kd_1:control	NEG	1.027	407.099	C14 H21 N3 O9 S	S-succinylglutathione	-0.000493645	-1.21259	NA	level4	ChemSpider	C03174	NA	NA	NA	NA	NA	NA	NA	NA	Down	1.53932e+06	1.46936e+06	2.15411e+06	1.73144e+06	1.73818e+06	1.89983e+06	2.27254e+06	1.49104e+06	2.05384e+06	6.09969e+06	4.75618e+06	3.10448e+06	4.75766e+06	1.54421e+06	1.40821e+06	1.92482e+06	1.88537e+06	3.97359e+06	4.08574e+06	3.79048e+06	3.69263e+06
1.028_294.08840	1.0694	0.449916	0.669518	0.553532	kd_1:control	POS	1.028	294.088	C18 H14 O4	Pongamol	-0.00080944	-2.75236	NA	level4	ChemSpider	NA	NA	NA	NA	NA	NA	NA	NA	NA	Non-significant	3.2208e+06	4.93598e+06	5.33873e+06	4.89677e+06	4.69161e+06	5.1214e+06	5.19605e+06	5.0002e+06	4.94973e+06	4.20127e+06	5.524e+06	5.90957e+06	6.2982e+06	5.73258e+06	5.68513e+06	6.17192e+06	5.86615e+06	5.51306e+06	5.55001e+06	5.8275e+06	5.38582e+06
1.038_228.14720	0.6982	0.163974	0.374104	1.04599	kd_1:control	POS	1.038	228.147	C11 H20 N2 O3	Leu-pro	-0.000188821	-0.827626	NA	level4	ChemSpider	NA	NA	NA	NA	NA	NA	NA	NA	NA	Non-significant	4.16492e+06	3.90496e+06	4.14197e+06	3.11882e+06	2.19095e+06	4.21412e+06	5.10583e+06	4.23169e+06	2.55614e+06	2.39045e+06	5.01984e+06	4.85864e+06	4.54733e+06	3.54989e+06	3.19808e+06	2.21585e+06	2.77751e+06	201770	3.56392e+06	6.02695e+06	5.70623e+06
1.051_213.00385	0.5469	0.044205	0.16951	1.45383	kd_1:control	POS	1.051	213.004	C4 H8 N O7 P	Phosphoaspartate	9.08723e-06	0.0426623	NA	level4	ChemSpider	C03082	HMDB0012250	Organic acids and derivatives	Amino acids, peptides, and analogues	Carboxylic acids and derivatives	Amino acids, peptides, and analogues	Amino acid metabolism	Glycine, serine and threonine metabolism	map00260 Glycine, serine and threonine metabolism; map00261 Monobactam biosynthesis; map00270 Cysteine and methionine metabolism; map00300 Lysine biosynthesis; map01100 Metabolic pathways; map01110 Biosynthesis of secondary metabolites; map01120 Microbial metabolism in diverse environments; map01130 Biosynthesis of antibiotics; map01210 2-Oxocarboxylic acid metabolism; map01230 Biosynthesis of am…	Non-significant	5.7537e+06	6.26787e+06	6.06393e+06	5.22257e+06	5.24865e+06	6.51393e+06	6.40761e+06	6.28337e+06	6.15472e+06	9.37302e+06	7.89623e+06	7.08165e+06	7.1495e+06	5.06773e+06	2.23856e+06	5.50033e+06	4.4197e+06	8.78919e+06	7.34474e+06	8.14336e+06	6.98891e+06
1.051_515.09180	1.809	0.017056	0.091973	1.33695	kd_1:control	POS	1.051	515.092	C19 H22 N3 O12 P	F420-0	-0.00230446	-4.47387	NA	level4	ChemSpider	C19153	NA	NA	NA	NA	NA	Energy metabolism	Methane metabolism	map00680 Methane metabolism; map01100 Metabolic pathways; map01120 Microbial metabolism in diverse environments	Non-significant	3.06451e+06	2.59065e+06	2.32556e+06	1.54806e+06	2.47406e+06	2.51268e+06	2.45378e+06	2.41978e+06	2.50011e+06	1.67282e+06	2.17314e+06	1.48334e+06	2.49922e+06	3.95527e+06	2.49707e+06	4.58595e+06	3.12356e+06	2.72231e+06	2.19782e+06	2.45209e+06	2.71377e+06
1.053_305.08623	0.8445	0.253298	0.482114	0.817755	kd_1:control	POS	1.053	305.086	C10 H15 N3 O8	Convicine	0.000313846	1.02871	NA	level4	ChemSpider	C08430	NA	NA	NA	NA	NA	NA	NA	NA	Non-significant	1.03408e+07	7.77829e+06	7.76261e+06	9.04331e+06	7.51978e+06	8.75252e+06	9.40031e+06	8.46499e+06	9.49711e+06	1.5709e+07	9.56407e+06	1.27271e+07	1.22053e+07	1.12955e+07	9.2872e+06	1.26153e+07	9.20212e+06	7.59577e+06	6.98241e+06	9.45179e+06	7.22852e+06
1.055_71.03717	3.9815	0.172091	0.387617	0.78055	kd_1:control	POS	1.055	71.0372	C3 H5 N O	As3325000	5.58846e-05	0.786696	NA	level4	ChemSpider	C01659	HMDB0004296	Organic acids and derivatives	Carboximidic acids	Carboximidic acids and derivatives	Organic acids	Xenobiotics biodegradation and metabolism	Styrene degradation	map00643 Styrene degradation; map01120 Microbial metabolism in diverse environments	Non-significant	2.79247e+07	2.73514e+07	2.54461e+07	2.50842e+07	2.68408e+07	3.16528e+07	2.70616e+07	2.68304e+07	2.1736e+07	375544	4.01119e+07	1.47832e+07	3.10221e+06	1.79266e+07	9.75663e+06	1.54896e+08	4.98348e+07	1.3689e+07	6.00968e+07	1.36982e+07	1.37608e+07
1.06_240.14690	0.6476	0.307775	0.5326	0.97322	kd_1:control	POS	1.06	240.147	C12 H20 N2 O3	Pirbuterol	-0.000494225	-2.05801	NA	level4	ChemSpider	C07807	HMDB0015407	Organoheterocyclic compounds	Hydroxypyridines	Pyridines and derivatives	Pyridine and derivatives	NA	NA	NA	Non-significant	4.57995e+06	5.62864e+06	5.48093e+06	5.31408e+06	3.40683e+06	5.81214e+06	5.02339e+06	5.13979e+06	5.05679e+06	5.97504e+06	8.091e+06	6.93627e+06	6.79583e+06	5.58348e+06	5.84035e+06	344032	6.23415e+06	6.8633e+06	6.58264e+06	7.08719e+06	6.60572e+06
1.063_103.04572	1.0822	0.21657	0.4418	0.857389	kd_1:control	POS	1.063	103.046	C4 H9 N S	2-methylthiazolidine	0.00014563	1.41326	NA	level4	ChemSpider	NA	HMDB0031682	Organoheterocyclic compounds	Thiazolidines	Azolidines	Organoheterocyclic compounds	NA	NA	NA	Non-significant	2.90217e+07	2.98935e+07	2.96809e+07	2.5166e+07	2.89418e+07	2.37732e+07	2.70668e+07	2.75866e+07	2.69247e+07	3.54274e+07	3.28354e+07	3.02542e+07	2.92949e+07	3.53596e+07	3.66813e+07	3.54618e+07	3.08167e+07	3.08757e+07	3.21997e+07	3.27062e+07	3.05105e+07
1.069_331.06800	1.0078	0.959499	0.981201	0.190682	kd_1:control	POS	1.069	331.068	C10 H14 N5 O6 P	Deoxyadenosine monophosphate	-0.000167725	-0.506617	NA	level4	ChemSpider	C00360	HMDB0000905	Nucleosides, nucleotides, and analogues	Purine deoxyribonucleotides	Purine nucleotides	Purines and derivatives	Nucleotide metabolism	Purine metabolism	map00230 Purine metabolism; map01100 Metabolic pathways	Non-significant	3.8725e+06	3.90252e+06	3.27181e+06	3.57772e+06	4.05441e+06	3.65201e+06	3.95384e+06	3.52158e+06	3.60019e+06	622230	4.15619e+06	3.58045e+06	4.58356e+06	4.35376e+06	4.11128e+06	500027	4.07853e+06	4.83731e+06	3.49612e+06	5.45602e+06	3.71872e+06
1.07_257.10092	0.8751	0.508383	0.720857	0.317792	kd_1:control	POS	1.07	257.101	C10 H15 N3 O5	Benserazide	-0.000251208	-0.977079	NA	level4	ChemSpider	NA	NA	NA	NA	NA	NA	NA	NA	NA	Non-significant	2.17066e+06	2.34541e+06	2.22387e+06	2.26648e+06	2.1479e+06	2.07838e+06	1.82543e+06	2.09176e+06	1.9201e+06	1.51544e+06	2.89031e+06	2.57699e+06	2.55583e+06	2.99413e+06	2.44144e+06	206740	2.7047e+06	2.6745e+06	2.38368e+06	2.58252e+06	2.45231e+06
1.07_364.04179	2.4186	0.057246	0.19803	1.39718	kd_1:control	POS	1.07	364.042	C10 H13 N4 O9 P	5'-xanthylic acid	-0.000221427	-0.608247	NA	level4	ChemSpider	C00655	HMDB0001554	Nucleosides, nucleotides, and analogues	Purine ribonucleotides	Purine nucleotides	Purines and derivatives	Nucleotide metabolism	Purine metabolism	map00230 Purine metabolism; map01060 Biosynthesis of plant secondary metabolites; map01065 Biosynthesis of alkaloids derived from histidine and purine; map01100 Metabolic pathways; map01110 Biosynthesis of secondary metabolites	Non-significant	9.41568e+06	7.27001e+06	7.69222e+06	7.87397e+06	8.59156e+06	7.92028e+06	8.50384e+06	7.70415e+06	7.80635e+06	4.83147e+06	6.23328e+06	1.50368e+06	6.67805e+06	1.19705e+07	1.36206e+07	7.03841e+06	1.392e+07	1.43179e+07	1.04223e+07	1.3915e+07	5.38082e+06
1.071_214.13164	0.7974	0.572136	0.77094	0.503169	kd_1:control	POS	1.071	214.132	C10 H18 N2 O3	Desthiobiotin	-0.000102954	-0.480799	NA	level4	ChemSpider	C01909	HMDB0003581	Lipids and lipid-like molecules	Fatty acids and conjugates	Fatty Acyls	Fatty acyls[FA]	Metabolism of cofactors and vitamins	Biotin metabolism	map00780 Biotin metabolism; map01100 Metabolic pathways	Non-significant	2.7059e+06	3.074e+06	2.82636e+06	2.99476e+06	3.0364e+06	2.95163e+06	2.67974e+06	2.67417e+06	2.84445e+06	1.19195e+06	3.84298e+06	3.89028e+06	3.60565e+06	2.9872e+06	3.02772e+06	702827	3.27395e+06	3.14115e+06	3.52274e+06	3.5449e+06	3.2395e+06
1.074_404.20166	1.3867	0.734306	0.87952	0.563111	kd_1:control	POS	1.074	404.202	C23 H32 O4 S	15beta-hydroxy-7alpha-mercapto-pregn-4-ene-3,20-dione 7-acetate	-0.000469582	-1.16175	NA	level4	ChemSpider	C14922	NA	NA	NA	NA	NA	NA	NA	NA	Non-significant	1.38475e+06	1.5838e+06	1.54526e+06	1.29106e+06	1.65738e+06	1.50658e+06	1.31234e+06	1.4893e+06	1.52034e+06	290370	1.59735e+06	1.29798e+06	1.50159e+06	2.15139e+06	2.13039e+06	258455	1.9594e+06	1.89211e+06	1.48312e+06	2.01366e+06	1.6221e+06
1.075_612.16836	0.5356	0.011632	0.071433	1.60209	kd_1:control	POS	1.075	612.168	C27 H32 O16	4-[(2e)-3-(3,4-dihydroxyphenyl)-2-propenoyl]-2,3-dihydroxyphenyl 6-o-beta-d-allopyranosyl-beta-d-allopyranoside	-0.000672907	-1.09922	NA	level4	ChemSpider	NA	NA	NA	NA	NA	NA	NA	NA	NA	Non-significant	1.6402e+06	1.89662e+06	1.77502e+06	1.51315e+06	1.61298e+06	1.82741e+06	1.30675e+06	1.59036e+06	1.46527e+06	2.71085e+06	3.03331e+06	2.87007e+06	2.95789e+06	1.25242e+06	1.66782e+06	1.22906e+06	2.0492e+06	1.19213e+06	1.40419e+06	1.54329e+06	1.04996e+06
1.078_218.09045	1.1349	0.220568	0.445815	0.828844	kd_1:control	POS	1.078	218.09	C8 H14 N2 O5	Mfcd00037215	0.000174661	0.800866	NA	level4	ChemSpider	NA	HMDB0006248	Organic acids and derivatives	Amino acids, peptides, and analogues	Carboxylic acids and derivatives	Amino acids, peptides, and analogues	NA	NA	NA	Non-significant	2.38794e+07	2.36062e+07	2.37196e+07	2.21062e+07	2.21387e+07	2.41816e+07	2.23943e+07	2.36827e+07	2.32633e+07	3.45672e+07	2.51745e+07	2.32932e+07	2.45948e+07	2.85855e+07	3.0416e+07	3.08451e+07	3.23068e+07	2.31255e+07	2.4721e+07	2.53419e+07	2.31452e+07
1.079_308.08631	0.7695	0.001961	0.022965	1.54067	kd_1:control	POS	1.079	308.086	C14 H17 Cl N4 S	Clobenpropit	6.63022e-05	0.215207	NA	level4	ChemSpider	C17934	NA	NA	NA	NA	NA	NA	NA	map07227 Histamine H2/H3 receptor agonists/antagonists	Down	3.90995e+08	3.87129e+08	3.75509e+08	3.78554e+08	3.78422e+08	3.87823e+08	3.6866e+08	3.70884e+08	3.69859e+08	5.45376e+08	4.91794e+08	4.60608e+08	4.6836e+08	3.7254e+08	3.53774e+08	3.78943e+08	4.07722e+08	4.62333e+08	3.7865e+08	4.72101e+08	4.00699e+08
1.081_265.08102	0.7316	0.03402	0.14695	1.28009	kd_1:control	POS	1.081	265.081	C10 H11 N5 O4	5'-dehydroadenosine	-8.31722e-05	-0.313762	NA	level4	ChemSpider	C11500	NA	NA	NA	NA	NA	NA	NA	NA	Non-significant	1.56112e+06	2.03393e+06	1.65781e+06	2.01598e+06	1.79155e+06	1.51916e+06	1.38896e+06	1.75566e+06	2.09651e+06	2.28813e+06	1.98018e+06	1.74607e+06	2.56206e+06	1.24776e+06	1.60907e+06	1.77571e+06	1.64158e+06	2.30502e+06	2.16562e+06	2.58734e+06	2.26075e+06
1.087_203.12718	1.1154	0.95862	0.981201	0.218064	kd_1:control	POS	1.087	203.127	C8 H17 N3 O3	Gly-lys	0.00018792	0.925134	NA	level4	ChemSpider	NA	HMDB0028846	Organic acids and derivatives	Amino acids, peptides, and analogues	Carboxylic acids and derivatives	Amino acids, peptides, and analogues	NA	NA	NA	Non-significant	1.49654e+06	1.30944e+06	1.63678e+06	1.37746e+06	1.45053e+06	1.50799e+06	1.36819e+06	1.38612e+06	1.39536e+06	143463	1.52173e+06	1.59033e+06	1.33295e+06	1.48305e+06	1.68373e+06	122516	1.82861e+06	231294	1.92405e+06	216059	1.8326e+06
1.088_177.07911	0.6241	0.505127	0.718028	0.608562	kd_1:control	POS	1.088	177.079	C10 H11 N O2	5-hydroxytryptophol	0.000135311	0.76413	NA	level4	ChemSpider	NA	HMDB0001855	Organoheterocyclic compounds	Hydroxyindoles	Indoles and derivatives	Indole and derivatives	NA	NA	NA	Non-significant	1.35122e+06	1.51292e+06	1.65638e+06	1.71411e+06	1.57517e+06	1.55479e+06	1.65837e+06	1.72806e+06	1.81359e+06	166476	2.27881e+06	1.94473e+06	1.68262e+06	233640	1.66844e+06	142169	1.74563e+06	228567	2.15747e+06	2.14757e+06	2.31156e+06
1.095_394.07934	0.8576	0.723338	0.873438	0.293909	kd_1:control	POS	1.095	394.079	C13 H19 N2 O10 P	5'-o-[(butyryloxy)(hydroxy)phosphoryl]uridine	0.00161364	4.09472	NA	level4	ChemSpider	C06436	NA	NA	NA	NA	NA	NA	NA	NA	Non-significant	4.84773e+06	4.61796e+06	4.91699e+06	4.48915e+06	4.65348e+06	4.49221e+06	4.49542e+06	4.81638e+06	4.53782e+06	528457	5.22131e+06	5.30684e+06	5.15218e+06	4.27278e+06	4.65053e+06	180565	4.79685e+06	6.11475e+06	5.75293e+06	5.95973e+06	5.7617e+06
1.097_343.08391	0.8033	0.932756	0.971685	0.393534	kd_1:control	POS	1.097	343.084	C11 H22 N O7 P S	Coenzyme b	-0.0015472	-4.50965	NA	level4	ChemSpider	C04628	NA	Vitamins and Cofactors	Coenzymes [Fig]	Cofactors	Cofactors	Energy metabolism	Methane metabolism	map00680 Methane metabolism; map01100 Metabolic pathways; map01120 Microbial metabolism in diverse environments; map01200 Carbon metabolism	Non-significant	1.22948e+06	1.18564e+06	1.32155e+06	1.11059e+06	1.49451e+06	1.44802e+06	1.05652e+06	1.08601e+06	1.20095e+06	167554	1.7819e+06	1.93915e+06	1.64861e+06	1.44181e+06	1.45485e+06	277042	1.27433e+06	1.22465e+06	1.24263e+06	1.14791e+06	1.20543e+06
1.098_282.04280	1.014	0.740417	0.884275	0.270576	kd_1:control	NEG	1.098	282.043	C12 H12 Cl2 N4	Etoprine	-0.00110267	-3.90957	NA	level4	ChemSpider	NA	NA	NA	NA	NA	NA	NA	NA	NA	Non-significant	1.95351e+07	2.04789e+07	3.00051e+07	2.74697e+07	2.75625e+07	2.90189e+07	2.87623e+07	2.60528e+07	2.73903e+07	4.19176e+07	1.56463e+07	4.043e+07	2.55382e+07	3.05064e+07	2.88679e+07	3.06792e+07	3.52129e+07	1.845e+07	2.04994e+07	2.06607e+07	4.19958e+07
1.115_171.05336	0.7874	0.708834	0.865976	0.408006	kd_1:control	POS	1.115	171.053	C7 H9 N O4	2,3,4,5-tetrahydrodipicolinic acid	0.000204128	1.19336	NA	level4	ChemSpider	NA	NA	NA	NA	NA	NA	NA	NA	NA	Non-significant	3.80115e+06	4.25867e+06	4.3594e+06	4.80877e+06	4.96111e+06	4.37114e+06	2.87693e+06	4.51935e+06	4.92462e+06	1.27991e+06	5.65588e+06	693788	4.80953e+06	614685	4.67708e+06	684277	3.81841e+06	1.97998e+06	4.0068e+06	2.26614e+06	813858
1.116_181.09667	1.5779	0.144319	0.346307	0.851513	kd_1:control	POS	1.116	181.097	C7 H11 N5 O	6-methyltetrahydropterin	0.000313772	1.73262	NA	level4	ChemSpider	NA	HMDB0002249	Organoheterocyclic compounds	Pterins and derivatives	Pteridines and derivatives	Pteridines and derivatives	NA	NA	NA	Non-significant	2.69083e+06	2.08972e+06	1.80772e+06	2.01767e+06	1.88976e+06	1.982e+06	2.00483e+06	1.62412e+06	1.29805e+06	2.92479e+06	1.13091e+06	1.16143e+06	1.21285e+06	2.28605e+06	1.98954e+06	4.04595e+06	1.82402e+06	2.28044e+06	1.59457e+06	2.75883e+06	1.84636e+06
1.127_338.04809	0.9814	0.914914	0.967425	0.171866	kd_1:control	POS	1.127	338.048	C17 H16 Cl2 O3	Dd2450000	0.000435992	1.28973	NA	level4	ChemSpider	C19027	NA	NA	NA	NA	NA	NA	NA	NA	Non-significant	2.17817e+06	2.32952e+06	2.22137e+06	2.2384e+06	1.9855e+06	2.32428e+06	2.20216e+06	2.3885e+06	2.42211e+06	143062	2.16803e+06	2.24387e+06	2.69013e+06	1.34574e+06	3.27631e+06	112533	2.37572e+06	301561	2.62601e+06	549653	2.05359e+06
1.129_296.07686	0.9157	0.785648	0.909126	0.246859	kd_1:control	POS	1.129	296.077	C14 H11 F3 N2 O2	Flunixin	-0.000401797	-1.35707	NA	level4	ChemSpider	NA	NA	NA	NA	NA	NA	NA	NA	NA	Non-significant	2.08487e+06	2.35473e+06	2.39189e+06	2.44403e+06	2.30767e+06	2.23542e+06	2.27507e+06	2.27571e+06	2.34379e+06	958039	2.71806e+06	2.90479e+06	2.62507e+06	2.43301e+06	2.68431e+06	745090	2.5678e+06	2.57664e+06	2.44619e+06	2.8003e+06	2.24672e+06
1.132_281.11247	1.819	0.44875	0.668856	0.496802	kd_1:control	POS	1.132	281.112	C11 H15 N5 O4	N(6)-methyladenosine	7.04966e-05	0.250777	NA	level4	ChemSpider	NA	HMDB0004044	Nucleosides, nucleotides, and analogues	NA	Purine nucleosides	Purines and derivatives	NA	NA	NA	Non-significant	75590.9	163478	153860	100333	146471	150146	102627	139286	147080	2.30405e+06	186279	116594	177012	2.50987e+06	221484	2.15308e+06	179605	2.21755e+06	176896	2.22885e+06	1.76739e+06
1.167_310.11630	0.9216	0.94688	0.977932	0.255995	kd_1:control	POS	1.167	310.116	C14 H18 N2 O6	Gamma-l-glutamyl-l-tyrosine	-0.00018129	-0.584586	NA	level4	ChemSpider	NA	HMDB0011741	Organic acids and derivatives	Amino acids, peptides, and analogues	Carboxylic acids and derivatives	Amino acids, peptides, and analogues	NA	NA	NA	Non-significant	4.11517e+06	4.87354e+06	5.03026e+06	4.53218e+06	4.63847e+06	4.55584e+06	4.46102e+06	4.7152e+06	4.77076e+06	123616	6.37927e+06	4.63596e+06	6.73792e+06	4.67112e+06	6.0367e+06	223332	5.54439e+06	4.67957e+06	5.10377e+06	4.1277e+06	4.6082e+06
1.174_167.04453	1.2492	0.064729	0.213077	1.20989	kd_1:control	POS	1.174	167.045	C5 H5 N5 O2	7,8-dihydro-8-oxoguanine	0.000202609	1.2129	NA	level4	ChemSpider	C20155	HMDB0002032	Organoheterocyclic compounds	Purines and purine derivatives	Imidazopyrimidines	Purines and derivatives	NA	NA	NA	Non-significant	1.08746e+07	1.09297e+07	1.11042e+07	1.14486e+07	1.1152e+07	1.10059e+07	1.10776e+07	1.09834e+07	1.1084e+07	1.56069e+07	1.16389e+07	1.52459e+07	1.1569e+07	1.51609e+07	1.61752e+07	1.93209e+07	1.68749e+07	8.26751e+06	8.28072e+06	9.4738e+06	9.65732e+06
1.227_118.04204	1.0595	0.113799	0.297583	1.04545	kd_1:control	POS	1.227	118.042	C8 H6 O	Coumarone	0.000174026	1.47428	NA	level4	ChemSpider	C14512	HMDB0032929	Organoheterocyclic compounds	NA	Benzofurans	Organoheterocyclic compounds	NA	NA	NA	Non-significant	9.48047e+07	9.58311e+07	9.93245e+07	9.69026e+07	9.48356e+07	9.44611e+07	9.29808e+07	9.44875e+07	9.30744e+07	1.03066e+08	1.1435e+08	1.03614e+08	1.07933e+08	1.12631e+08	1.17148e+08	1.07669e+08	1.17054e+08	1.12704e+08	1.07537e+08	1.06119e+08	1.05325e+08
1.227_234.12171	0.8071	0.457974	0.673772	0.589036	kd_1:control	POS	1.227	234.122	C9 H18 N2 O5	2,6-diamino-7-hydroxynonanedioic acid	0.000134345	0.573824	NA	level4	ChemSpider	C12025	NA	NA	NA	NA	NA	NA	NA	NA	Non-significant	7.76844e+06	1.00025e+07	1.02325e+07	7.55541e+06	9.16843e+06	7.48462e+06	8.68488e+06	8.90946e+06	9.40014e+06	5.26387e+06	1.06422e+07	1.14129e+07	1.04051e+07	8.9395e+06	9.5405e+06	3.0551e+06	8.91045e+06	9.25774e+06	8.70973e+06	1.13287e+07	8.60196e+06
1.23_183.08063	1.0554	0.917909	0.968751	0.199219	kd_1:control	POS	1.23	183.081	C10 H14 Cl N	Chlorphentermine	-0.000848533	-4.63473	NA	level4	ChemSpider	C07559	NA	NA	NA	NA	NA	NA	NA	NA	Non-significant	3.34191e+06	3.52096e+06	3.4562e+06	3.33478e+06	3.34487e+06	3.40025e+06	3.36704e+06	3.36569e+06	3.39719e+06	1.30132e+06	4.1254e+06	3.83313e+06	3.93135e+06	4.14974e+06	4.43182e+06	1.29493e+06	4.04485e+06	3.94789e+06	3.49018e+06	3.9204e+06	4.22606e+06
1.235_485.16480	0.974	0.595105	0.789516	0.180159	kd_1:control	POS	1.235	485.165	C24 H25 Cl F N5 O3	Afatinib	0.00180572	3.72187	NA	level4	ChemSpider	NA	NA	NA	NA	NA	NA	NA	NA	NA	Non-significant	5.79226e+06	6.95673e+06	6.68409e+06	6.21861e+06	6.29661e+06	6.2932e+06	5.62972e+06	6.05735e+06	6.52445e+06	2.85399e+06	8.63498e+06	6.84318e+06	7.52778e+06	7.40422e+06	8.44488e+06	293685	9.04604e+06	7.39592e+06	7.54713e+06	7.34501e+06	6.47714e+06
1.237_292.09074	2.0006	0.001798	0.021995	1.51065	kd_1:control	POS	1.237	292.091	C10 H16 N2 O8	Ethylenediaminetetraacetic acid	7.09687e-05	0.242968	NA	level4	ChemSpider	C00284	HMDB0015109	Organic acids and derivatives	Tetracarboxylic acids and derivatives	Carboxylic acids and derivatives	Organic acids	NA	NA	NA	Up	2.42009e+07	1.88575e+07	2.12578e+07	2.5655e+07	2.77814e+07	2.73361e+07	2.24445e+07	2.4774e+07	2.69791e+07	1.67808e+07	2.264e+07	2.24517e+07	1.83206e+07	3.19086e+07	3.80971e+07	5.13732e+07	3.90548e+07	2.1709e+07	2.2367e+07	2.26393e+07	1.37857e+07
1.238_303.10673	0.9555	0.29813	0.523882	0.719236	kd_1:control	POS	1.238	303.107	C13 H22 N O3 P S	Fenamiphos	0.000924354	3.04961	NA	level4	ChemSpider	C18659	HMDB0031787	Benzenoids	Phenoxy compounds	Benzene and substituted derivatives	Benzene and derivatives	NA	NA	NA	Non-significant	4.14118e+06	4.30224e+06	3.86563e+06	4.07414e+06	3.88703e+06	3.74524e+06	3.86776e+06	4.21549e+06	3.95128e+06	4.91021e+06	4.42984e+06	4.51111e+06	4.70607e+06	4.23852e+06	4.76776e+06	4.14152e+06	4.58442e+06	4.7397e+06	4.41318e+06	4.84765e+06	4.12671e+06
1.239_283.04605	0.352	5.5e-05	0.003236	1.68946	kd_1:control	NEG	1.239	283.046	C8 H14 N O8 P	N-acetyl-l-2-aminoadipic acid 6-phosphate	0.00034544	1.22044	NA	level4	ChemSpider	C12987	NA	NA	NA	NA	NA	NA	NA	NA	Down	2.54577e+06	2.20543e+06	2.44486e+06	2.71732e+06	2.6257e+06	2.75302e+06	2.76396e+06	2.74941e+06	2.78138e+06	7.07347e+06	8.42494e+06	7.20843e+06	7.36324e+06	2.57175e+06	2.65594e+06	2.69786e+06	2.65879e+06	7.52586e+06	7.54957e+06	3.76195e+06	3.98327e+06
1.239_463.17939	0.7132	0.022804	0.112112	1.38434	kd_1:control	NEG	1.239	463.179	C22 H29 N3 O6 S	Pivampicillin	0.00168299	3.63356	NA	level4	ChemSpider	C11750	HMDB0015542	Organic acids and derivatives	Amino acids, peptides, and analogues	Carboxylic acids and derivatives	Amino acids, peptides, and analogues	NA	NA	NA	Non-significant	7.90356e+06	7.53747e+06	1.13808e+07	1.03758e+07	1.04095e+07	1.11938e+07	1.23593e+07	9.63423e+06	1.16709e+07	1.75675e+07	1.34963e+07	1.35527e+07	1.8413e+07	1.13422e+07	1.04872e+07	1.20463e+07	1.10792e+07	1.75822e+07	1.58178e+07	1.59009e+07	1.69563e+07
1.241_218.13507	0.5115	0.149745	0.353255	1.04087	kd_1:control	POS	1.241	218.135	C11 H22 O2 S	3-(methylthio)hexyl butanoate	0.00102205	4.68544	NA	level4	ChemSpider	NA	HMDB0038946	Lipids and lipid-like molecules	Fatty acid esters	Fatty Acyls	Fatty acyls[FA]	NA	NA	NA	Non-significant	6.54303e+06	1.03019e+07	9.96501e+06	1.07732e+07	1.36123e+07	1.24256e+07	1.06844e+07	9.67895e+06	1.2777e+07	6.96406e+06	2.6446e+07	2.18697e+07	1.78061e+07	5.47361e+06	1.29092e+07	4.84531e+06	1.41582e+07	9.44206e+06	1.37622e+07	1.23646e+07	8.02355e+06
1.245_207.05692	0.6996	0.055757	0.194405	1.37879	kd_1:control	POS	1.245	207.057	C7 H13 N O4 S	2-acrylamido-2-methyl-1-propane sulfonic acid	0.000394154	1.9036	NA	level4	ChemSpider	NA	HMDB0031200	Organic acids and derivatives	Organosulfonic acids and derivatives	Organic sulfonic acids and derivatives	Organic acids	NA	NA	NA	Non-significant	4.30763e+07	4.62395e+07	4.47922e+07	4.48527e+07	4.46794e+07	4.52154e+07	4.26423e+07	4.47005e+07	4.61405e+07	4.38143e+07	5.10574e+07	5.23796e+07	5.09851e+07	3.44343e+07	4.15269e+07	2.34041e+07	3.9316e+07	5.40999e+07	6.01042e+07	5.54721e+07	5.63915e+07
1.255_212.11639	0.8118	0.108561	0.287905	1.10719	kd_1:control	POS	1.255	212.116	C10 H16 N2 O3	Butabarbital	0.000297718	1.40356	NA	level4	ChemSpider	C07827	HMDB0014382	Organoheterocyclic compounds	Pyrimidines and pyrimidine derivatives	Diazines	Organoheterocyclic compounds	NA	NA	NA	Non-significant	7.15737e+06	8.6289e+06	9.05087e+06	8.12322e+06	8.46372e+06	8.392e+06	8.03063e+06	8.48389e+06	8.47333e+06	9.15708e+06	1.20058e+07	9.71592e+06	1.13471e+07	8.68058e+06	9.16576e+06	6.51687e+06	9.91508e+06	1.18752e+07	1.08996e+07	1.04416e+07	1.0017e+07
1.265_275.06422	0.8634	0.764023	0.897727	0.3409	kd_1:control	POS	1.265	275.064	C10 H13 N O8	3-beta-d-glucopyranuronosyloxy-5-methylisoxazole	0.000108595	0.3948	NA	level4	ChemSpider	C11107	NA	NA	NA	NA	NA	NA	NA	NA	Non-significant	4.57019e+06	4.60596e+06	5.03393e+06	4.67174e+06	4.8271e+06	4.97963e+06	4.33743e+06	4.5166e+06	4.90894e+06	1.34251e+06	5.69307e+06	5.60446e+06	5.94823e+06	4.91328e+06	5.10949e+06	1.03749e+06	4.98823e+06	5.2238e+06	5.45148e+06	5.92548e+06	5.38181e+06
1.27_193.03791	0.8569	0.813172	0.920609	0.300256	kd_1:control	POS	1.27	193.038	C9 H7 N O4	5,6-dihydroxy-2-indolecarboxylic acid	0.00040169	2.08089	NA	level4	ChemSpider	C04185	HMDB0001253	Organoheterocyclic compounds	Indolecarboxylic acids and derivatives	Indoles and derivatives	Indole and derivatives	Amino acid metabolism	Tyrosine metabolism	map00350 Tyrosine metabolism; map01100 Metabolic pathways	Non-significant	2.71563e+06	3.10438e+06	3.27882e+06	2.60814e+06	3.28018e+06	3.21615e+06	3.08023e+06	2.6158e+06	2.95358e+06	69308.6	3.61268e+06	3.56636e+06	3.75346e+06	3.15459e+06	2.69178e+06	378057	3.20251e+06	2.96271e+06	3.50188e+06	3.18621e+06	3.49788e+06
1.275_93.05807	1.0709	0.569051	0.769135	0.400433	kd_1:control	POS	1.275	93.0581	C6 H7 N	Aniline	0.000218613	2.34922	NA	level4	ChemSpider	C00292	HMDB0003012	Benzenoids	Aniline and substituted anilines	Benzene and substituted derivatives	Benzene and derivatives	Xenobiotics biodegradation and metabolism	Aminobenzoate degradation	map00627 Aminobenzoate degradation; map01120 Microbial metabolism in diverse environments	Non-significant	1.11199e+06	1.10452e+06	1.19502e+06	1.19854e+06	1.2182e+06	1.38315e+06	1.3076e+06	1.31334e+06	1.47539e+06	2.60076e+06	4.12569e+06	4.35829e+06	4.45266e+06	3.62355e+06	4.77057e+06	4.15127e+06	4.0932e+06	8.49598e+06	4.2355e+06	4.36401e+06	4.09186e+06
1.286_321.06947	0.8706	1.4e-05	0.001702	1.68015	kd_1:control	POS	1.286	321.069	C11 H15 N O10	N-[3-carboxy-2-(carboxymethyl)-2-hydroxypropanoyl]glutamic acid	-0.000129809	-0.404303	NA	level4	ChemSpider	NA	HMDB0013220	Organic acids and derivatives	Amino acids, peptides, and analogues	Carboxylic acids and derivatives	Amino acids, peptides, and analogues	NA	NA	NA	Non-significant	6.70571e+08	6.61067e+08	6.66312e+08	6.75101e+08	6.66438e+08	6.77728e+08	6.50292e+08	6.58312e+08	6.60973e+08	7.57594e+08	7.57935e+08	7.67468e+08	7.8037e+08	6.72302e+08	6.74984e+08	6.68316e+08	6.51468e+08	8.02875e+08	7.57861e+08	8.12855e+08	7.52559e+08
1.29_258.09648	0.1705	0.000143	0.004991	1.65924	kd_1:control	POS	1.29	258.096	C9 H14 N4 O5	Acadesine	6.37156e-05	0.246868	NA	level4	ChemSpider	C04663	HMDB0062179	Nucleosides, nucleotides, and analogues	NA	Imidazole ribonucleosides and ribonucleotides	Imidazole and derivatives	NA	NA	NA	Down	1.19823e+07	1.15806e+07	1.16454e+07	1.22181e+07	1.1977e+07	1.18882e+07	1.12887e+07	1.1789e+07	1.19269e+07	1.94322e+07	1.53332e+07	2.16313e+07	1.58304e+07	3.13588e+06	3.01371e+06	2.97418e+06	3.19447e+06	2.02341e+07	1.84209e+07	1.98775e+07	2.208e+07
1.294_163.04967	2.0714	0.041079	0.16362	1.27297	kd_1:control	POS	1.294	163.05	C6 H5 N5 O	Pterin	0.000256675	1.57422	NA	level4	ChemSpider	C00715	HMDB0000802	Organoheterocyclic compounds	Pterins and derivatives	Pteridines and derivatives	Pteridines and derivatives	NA	NA	NA	Non-significant	5.5375e+06	5.81287e+06	5.85055e+06	3.07096e+06	3.18315e+06	5.55856e+06	5.76464e+06	5.65207e+06	5.67376e+06	2.12202e+06	6.46128e+06	3.43302e+06	3.48527e+06	8.4617e+06	1.00884e+07	4.52639e+06	9.03322e+06	5.52622e+06	3.82493e+06	5.92422e+06	5.59373e+06
1.295_100.01625	0.7368	0.212368	0.438165	0.885752	kd_1:control	POS	1.295	100.016	C4 H4 O3	Succinic anhydride	0.000208143	2.0811	NA	level4	ChemSpider	C19524	HMDB0032523	Organic acids and derivatives	Dicarboxylic acids and derivatives	Carboxylic acids and derivatives	Organic acids	NA	NA	NA	Non-significant	8.22858e+07	1.30555e+08	1.04732e+08	8.74462e+07	1.03513e+08	9.64608e+07	8.35404e+07	9.8481e+07	1.27457e+08	1.8856e+08	1.27191e+08	1.60242e+08	1.31477e+08	9.7155e+07	1.64767e+08	5.70694e+07	1.28617e+08	6.87724e+07	1.15721e+08	6.08659e+07	9.01785e+07
1.314_452.16447	0.9076	0.771815	0.901392	0.315985	kd_1:control	POS	1.314	452.164	C29 H24 O5	1-[1,3-dihydroxy-4-(2-hydroxybenzyl)-9h-xanthen-2-yl]-3-phenyl-1-propanone	0.00209623	4.63601	NA	level4	ChemSpider	NA	NA	NA	NA	NA	NA	NA	NA	NA	Non-significant	3.62689e+07	2.43188e+07	2.54001e+07	2.99473e+07	2.65794e+07	2.88558e+07	3.33596e+07	2.94332e+07	2.78357e+07	3.88043e+07	1.53324e+07	2.58056e+07	3.15132e+07	2.63456e+07	2.20833e+07	3.53667e+07	1.73597e+07	4.60213e+07	2.70769e+07	3.62422e+07	3.18024e+07
1.328_248.04682	0.1747	0.0429	0.166993	1.08492	kd_1:control	POS	1.328	248.047	C11 H9 Cl N4 O	Nimazone	0.000327207	1.31914	NA	level4	ChemSpider	NA	NA	NA	NA	NA	NA	NA	NA	NA	Non-significant	962850	1.13608e+06	1.11213e+06	864954	919456	901042	1.09946e+06	1.14841e+06	1.08029e+06	3.01511e+06	806249	685933	4.56939e+06	425200	700583	87817.8	371821	154736	473625	186477	386804
1.333_211.04834	0.9762	0.5688	0.769135	0.181446	kd_1:control	POS	1.333	211.048	C9 H9 N O5	Dimboa	0.000272632	1.2918	NA	level4	ChemSpider	C04720	HMDB0034864	Organoheterocyclic compounds	Benzoxazinones	Benzoxazines	Organoheterocyclic compounds	NA	NA	NA	Non-significant	3.16438e+06	3.10438e+06	3.27882e+06	2.60814e+06	3.28018e+06	3.21615e+06	3.0476e+06	3.13255e+06	2.95358e+06	73936.2	3.43351e+06	3.56636e+06	3.75346e+06	3.15459e+06	2.69178e+06	1.52056e+06	3.20251e+06	3.45778e+06	3.50188e+06	3.18621e+06	3.49788e+06
1.355_249.03081	0.2921	0.005279	0.041638	1.45685	kd_1:control	POS	1.355	249.031	C8 H11 N O6 S	Norepinephrine sulfate	0.000101677	0.408293	NA	level4	ChemSpider	NA	HMDB0002062	Organic acids and derivatives	Arylsulfates	Organic sulfuric acids and derivatives	Organic acids	NA	NA	NA	Down	5.57612e+06	5.07097e+06	5.09642e+06	5.12175e+06	3.59198e+06	5.18555e+06	5.55126e+06	5.60009e+06	4.73685e+06	1.52903e+07	7.68716e+06	9.26546e+06	9.25382e+06	2.39026e+06	5.14851e+06	1.70437e+06	2.87714e+06	8.5433e+06	4.87985e+06	5.069e+06	5.98418e+06
1.374_349.11357	0.653	0.141254	0.341565	0.943442	kd_1:control	POS	1.374	349.114	C16 H14 F3 N5 O	Voriconazole	-0.00147164	-4.21535	NA	level4	ChemSpider	C07622	HMDB0014720	Benzenoids	Phenylpropanes	Benzene and substituted derivatives	Benzene and derivatives	NA	NA	NA	Non-significant	1.2683e+07	1.31127e+07	1.28709e+07	1.29694e+07	1.29675e+07	1.3235e+07	1.24302e+07	1.25985e+07	1.28695e+07	1.17772e+07	1.74255e+07	2.70642e+07	1.25034e+07	1.41756e+07	1.00454e+07	8.8077e+06	1.18783e+07	1.33019e+07	1.46568e+07	1.21032e+07	1.59795e+07
1.374_373.98097	1.1252	0.301401	0.525546	0.759387	kd_1:control	POS	1.374	373.981	C14 H13 Cl2 N2 O2 P S	Phosacetim	-0.000266088	-0.7115	NA	level4	ChemSpider	C19140	NA	NA	NA	NA	NA	NA	NA	NA	Non-significant	3.49631e+06	2.9498e+06	3.49447e+06	3.66192e+06	3.05507e+06	3.5596e+06	3.79133e+06	3.57782e+06	3.29534e+06	3.98441e+06	2.83715e+06	3.55464e+06	3.68311e+06	4.42141e+06	3.15707e+06	4.14901e+06	4.09223e+06	5.02391e+06	4.33683e+06	4.87173e+06	4.05568e+06
1.435_321.09934	0.4993	0.016237	0.089152	1.31725	kd_1:control	POS	1.435	321.099	C11 H19 N3 O6 S	S-methylglutathione	-0.000116992	-0.364347	NA	level4	ChemSpider	C11347	NA	NA	NA	NA	NA	NA	NA	NA	Non-significant	4.07055e+06	4.14135e+06	3.90919e+06	4.10086e+06	4.04215e+06	4.23348e+06	3.76159e+06	3.79818e+06	3.87979e+06	7.51518e+06	3.86006e+06	4.67255e+06	4.75763e+06	3.09937e+06	3.2963e+06	1.67217e+06	2.32011e+06	1.96414e+06	3.35221e+06	2.13461e+06	2.80863e+06
1.457_234.06742	0.9574	0.810547	0.920609	0.191643	kd_1:control	POS	1.457	234.067	C16 H10 O2	1,6-pyrenediol	-0.000664358	-2.83831	NA	level4	ChemSpider	C18263	NA	NA	NA	NA	NA	Xenobiotics biodegradation and metabolism	Polycyclic aromatic hydrocarbon degradation	map00624 Polycyclic aromatic hydrocarbon degradation; map01120 Microbial metabolism in diverse environments	Non-significant	3.16134e+06	3.27531e+06	2.87923e+06	2.98812e+06	3.53639e+06	3.40556e+06	3.16088e+06	3.00466e+06	3.02166e+06	2.11491e+06	3.39981e+06	3.75113e+06	3.47353e+06	3.60037e+06	3.72115e+06	2.02714e+06	2.84752e+06	3.80833e+06	3.59434e+06	3.80174e+06	3.87304e+06
1.494_247.14197	0.8204	0.995353	0.998115	0.189791	kd_1:control	POS	1.494	247.142	C11 H21 N O5	3-hydroxybutyrylcarnitine	5.37454e-07	0.00217468	NA	level4	ChemSpider	NA	NA	NA	NA	NA	NA	NA	NA	NA	Non-significant	338195	322367	320581	335271	333397	331382	335975	324103	335037	1.45782e+07	366672	355062	356319	383832	383260	1.16709e+07	406105	577057	344626	502535	361188
1.496_322.05660	1.2042	0.53135	0.736246	0.369833	kd_1:control	POS	1.496	322.057	C10 H15 N2 O8 P	Thymidine monophosphate	1.19024e-06	0.00369575	NA	level4	ChemSpider	C00364	HMDB0001227	Nucleosides, nucleotides, and analogues	Pyrimidine deoxyribonucleotides	Pyrimidine nucleotides	Nucleic acids and analogues	Nucleotide metabolism	Pyrimidine metabolism	map00240 Pyrimidine metabolism; map01100 Metabolic pathways; map01523 Antifolate resistance	Non-significant	6.77191e+06	6.83925e+06	6.5163e+06	6.66353e+06	6.37717e+06	6.72933e+06	6.51078e+06	6.59251e+06	6.5076e+06	207220	7.10524e+06	6.56035e+06	7.37571e+06	7.62128e+06	7.86359e+06	1.95923e+06	8.14306e+06	7.0064e+06	6.88296e+06	8.35313e+06	6.42191e+06
1.522_282.10579	0.8217	0.423294	0.647056	0.723683	kd_1:control	NEG	1.522	282.106	C21 H14 O	Mfcd00003784	0.00132235	4.68746	NA	level4	ChemSpider	C14657	NA	NA	NA	NA	NA	NA	NA	NA	Non-significant	1.90448e+06	1.82061e+06	1.6801e+06	1.67166e+06	1.52386e+06	1.64087e+06	1.57148e+06	1.66336e+06	1.41063e+06	2.80244e+06	3.96241e+06	4.27321e+06	2.05715e+06	2.84117e+06	2.74745e+06	2.52202e+06	2.65034e+06	2.95006e+06	2.02038e+06	2.66358e+06	2.53255e+06
1.564_162.03525	1.9154	0.243715	0.471362	0.97148	kd_1:control	POS	1.564	162.035	C6 H10 O3 S	1,2-dihydroxy-3-keto-5-methylthiopentene	0.00018407	1.13599	NA	level4	ChemSpider	C15606	HMDB0012134	Organic oxygen compounds	Carbonyl compounds	Organooxygen compounds	Organic oxygen compounds	Amino acid metabolism	Cysteine and methionine metabolism	map00270 Cysteine and methionine metabolism; map01100 Metabolic pathways	Non-significant	1.75379e+07	1.69873e+07	1.67196e+07	1.71559e+07	1.70566e+07	1.74943e+07	1.68684e+07	1.71809e+07	1.69889e+07	5.63303e+06	1.79989e+07	503505	2.07011e+07	2.21707e+07	2.53553e+07	9.8836e+06	2.84712e+07	3.22926e+07	2.00762e+07	3.35266e+07	6.07397e+06
1.591_438.20414	0.9185	0.969272	0.986339	0.162117	kd_1:control	POS	1.591	438.204	C26 H30 O6	Fuscaxanthone c	-9.37773e-05	-0.214004	NA	level4	ChemSpider	NA	HMDB0036597	Organoheterocyclic compounds	1-benzopyrans	Benzopyrans	Organoheterocyclic compounds	NA	NA	NA	Non-significant	86539.8	86967.3	85831.5	83954.3	86408.5	84200.9	79179.5	82078	77781.7	3.8807e+06	92351.6	102308	98251.7	113770	105649	3.50915e+06	104695	126135	87924.9	103085	98388.6
1.864_171.08981	1.3706	0.115174	0.299401	1.23573	kd_1:control	POS	1.864	171.09	C8 H13 N O3	Butyryl-l-homoserine lactone	0.000264247	1.5445	NA	level4	ChemSpider	C11837	NA	FA Fatty acyls	FA0803 Fatty acyl homoserine lactones	FA08 Fatty amides	Fatty acyls[FA]	NA	NA	map02024 Quorum sensing; map02025 Biofilm formation - Pseudomonas aeruginosa	Non-significant	7.20983e+07	6.69382e+07	6.97675e+07	7.25435e+07	7.0017e+07	7.23707e+07	7.37726e+07	7.28525e+07	7.10883e+07	4.08879e+07	8.17026e+07	7.92239e+07	6.5287e+07	8.84717e+07	8.77334e+07	9.16992e+07	9.81981e+07	8.10306e+07	8.02951e+07	7.7192e+07	7.93355e+07
1.899_307.08385	1.3096	0.926549	0.970536	0.312854	kd_1:control	POS	1.899	307.084	C10 H17 N3 O6 S	Reduced glutathione	4.30483e-05	0.140184	NA	level4	ChemSpider	NA	HMDB0062697	Organic acids and derivatives	Amino acids, peptides, and analogues	Carboxylic acids and derivatives	Amino acids, peptides, and analogues	NA	NA	NA	Non-significant	1.60871e+06	1.64849e+06	1.56311e+06	1.54321e+06	790016	1.0551e+06	1.45227e+06	1.27098e+06	1.31371e+06	2.55185e+06	2.52457e+06	1.82204e+06	2.30705e+06	1.34669e+06	1.6343e+06	7.73512e+06	1.33965e+06	1.5057e+06	1.70532e+06	1.43353e+06	1.58835e+06
1.925_115.04561	1.1166	0.373479	0.599232	0.675642	kd_1:control	POS	1.925	115.046	C5 H9 N S	Butyl isothiocyanate	4.03629e-05	0.350843	NA	level4	ChemSpider	NA	HMDB0031328	Organosulfur compounds	NA	Isothiocyanates	Organosulfur compounds	NA	NA	NA	Non-significant	1.5076e+06	1.46309e+06	1.59092e+06	1.6348e+06	1.64146e+06	1.52345e+06	1.68698e+06	1.48948e+06	1.64169e+06	3.62732e+06	5.6447e+06	5.36831e+06	5.81112e+06	5.88838e+06	5.9656e+06	4.79815e+06	6.18472e+06	5.61662e+06	5.17332e+06	6.78401e+06	4.70242e+06
10.01_340.29748	1.3912	7.9e-05	0.00357	1.65058	kd_1:control	POS	10.01	340.297	C21 H40 O3	Glycidyl stearate	-0.000267361	-0.785667	NA	level4	ChemSpider	C19427	NA	NA	NA	NA	NA	NA	NA	NA	Up	2.56571e+06	2.41921e+06	2.48445e+06	2.40419e+06	2.51374e+06	2.69468e+06	2.9535e+06	3.16001e+06	2.87182e+06	632491	675347	603053	631633	934167	911059	844752	847193	807438	700407	845615	1.05803e+06
10.016_424.28183	1.6169	0.026049	0.123252	1.40313	kd_1:control	NEG	10.016	424.282	C24 H40 O6	1脽-hydroxycholic acid	-0.000659534	-1.55447	NA	level4	ChemSpider	NA	HMDB0000307	Lipids and lipid-like molecules	Bile acids, alcohols and derivatives	Steroids and steroid derivatives	Bile acids, alcohols and derivatives	NA	NA	NA	Non-significant	1.4894e+06	1.3685e+06	1.37188e+06	1.54793e+06	1.50486e+06	2.06219e+06	1.91247e+06	1.79935e+06	1.7003e+06	559119	378133	302440	486620	784206	705487	557019	744588	826617	538025	766829	809776
10.021_283.28735	1.2248	0.200807	0.424877	0.873546	kd_1:control	POS	10.021	283.287	C18 H37 N O	Amide c18	-0.000166393	-0.587365	NA	level4	ChemSpider	C13846	HMDB0034146	Organic acids and derivatives	Carboximidic acids	Carboximidic acids and derivatives	Organic acids	NA	NA	NA	Non-significant	8.97211e+08	8.40373e+08	8.79485e+08	9.52978e+08	8.75474e+08	9.82779e+08	8.98196e+08	9.35978e+08	9.47739e+08	2.89609e+08	2.95132e+08	2.9748e+08	2.5947e+08	2.96621e+08	3.21375e+08	3.02236e+08	4.7814e+08	4.88106e+08	2.50645e+08	5.51817e+08	3.27838e+08
10.024_316.29758	1.1174	0.260017	0.488295	0.77585	kd_1:control	POS	10.024	316.298	C19 H40 O3	Testriol	-0.000166725	-0.527113	NA	level4	ChemSpider	C13859	NA	FA Fatty acyls	Null	FA10 Fatty ethers	Fatty acyls[FA]	NA	NA	NA	Non-significant	1.61812e+07	1.61032e+07	1.70183e+07	1.93821e+07	1.69051e+07	1.75544e+07	1.82756e+07	1.78586e+07	1.70148e+07	4.22567e+06	4.94728e+06	3.6201e+06	4.44859e+06	4.87504e+06	5.65533e+06	4.45195e+06	4.28434e+06	5.0785e+06	4.54813e+06	5.38754e+06	6.54365e+06
10.029_567.35303	0.9298	0.723921	0.873612	0.402745	kd_1:control	NEG	10.029	567.353	C27 H54 N O9 P	O-{[(2r)-3-(henicosanoyloxy)-2-hydroxypropoxy](hydroxy)phosphoryl}-l-serine	-0.000587214	-1.03501	NA	level4	ChemSpider	NA	NA	NA	NA	NA	NA	NA	NA	NA	Non-significant	1.27484e+07	1.12258e+07	1.01711e+07	1.29335e+07	1.23248e+07	1.88365e+07	1.89547e+07	1.63108e+07	1.54319e+07	7.39677e+06	6.77602e+06	4.13665e+06	6.82333e+06	6.22584e+06	5.2869e+06	4.94694e+06	6.90755e+06	7.92413e+06	5.7179e+06	6.22667e+06	8.33184e+06
10.046_354.18585	1.3333	0.003092	0.029537	1.52317	kd_1:control	POS	10.046	354.186	C22 H27 Cl N2	Zicronapine	-0.000430717	-1.21607	NA	level4	ChemSpider	NA	NA	NA	NA	NA	NA	NA	NA	NA	Up	1.27246e+07	1.22968e+07	1.28929e+07	1.24449e+07	1.30987e+07	1.30905e+07	1.33002e+07	1.20215e+07	1.28554e+07	1.11042e+07	1.06772e+07	1.27988e+07	1.26171e+07	1.58713e+07	1.74356e+07	1.4864e+07	1.47585e+07	1.60812e+07	1.36674e+07	1.48681e+07	1.39587e+07
10.048_509.38497	0.6285	0.052504	0.188469	1.22912	kd_1:control	POS	10.048	509.385	C26 H56 N O6 P	Lyso-paf c-18	0.000441394	0.866523	NA	level4	ChemSpider	NA	HMDB0011149	Lipids and lipid-like molecules	Glycerophosphocholines	Glycerophospholipids	Glycerophospholipids[GP]	NA	NA	NA	Non-significant	1.52049e+07	1.45741e+07	1.34021e+07	1.39579e+07	1.36821e+07	9.86922e+06	9.39781e+06	1.07196e+07	1.0789e+07	3.10729e+06	2.9581e+06	4.40272e+06	2.16687e+06	2.1863e+06	1.99202e+06	1.76946e+06	1.993e+06	1.96574e+06	1.89664e+06	2.35449e+06	3.27014e+06
10.049_336.17512	1.3333	0.003092	0.029537	1.52317	kd_1:control	POS	10.049	336.175	C19 H28 O3 S	6-isopropylidene-4,4a-dimethyl-7-oxodecahydro-2-naphthalenyl (2e)-3-(methylsulfanyl)acrylate	-0.000797937	-2.37357	NA	level4	ChemSpider	NA	HMDB0035802	Lipids and lipid-like molecules	Sesquiterpenoids	Prenol lipids	Terpenoids	NA	NA	NA	Up	1.27246e+07	1.22968e+07	1.28929e+07	1.24449e+07	1.30987e+07	1.30905e+07	1.33002e+07	1.20215e+07	1.28554e+07	1.11042e+07	1.06772e+07	1.27988e+07	1.26171e+07	1.58713e+07	1.74356e+07	1.4864e+07	1.47585e+07	1.60812e+07	1.36674e+07	1.48681e+07	1.39587e+07
10.049_400.28190	1.3517	0.081695	0.23958	1.14816	kd_1:control	NEG	10.049	400.282	C22 H40 O6	Ascr#27	-0.000584674	-1.46065	NA	level4	ChemSpider	NA	NA	NA	NA	NA	NA	NA	NA	NA	Non-significant	1.29819e+06	1.2604e+06	1.3329e+06	1.48021e+06	1.42126e+06	2.19018e+06	1.87123e+06	1.74288e+06	1.65272e+06	543701	344359	299096	351956	545309	486056	463205	585900	621280	468923	573299	680305
10.051_618.43060	1.3472	0.036018	0.151689	1.40358	kd_1:control	POS	10.051	618.431	C40 H58 O5	5,5',6,6'-tetrahydro-3',6'-epoxy-beta,beta-carotene-3,5,5',6-tetrol	0.00217062	3.5099	NA	level4	ChemSpider	NA	HMDB0029654	Lipids and lipid-like molecules	Tetraterpenoids	Prenol lipids	Terpenoids	NA	NA	NA	Non-significant	1.12655e+06	791980	1.02371e+06	1.06135e+06	1.18159e+06	1.26409e+06	1.05247e+06	1.17153e+06	1.30844e+06	977133	729389	1.03564e+06	1.10461e+06	1.28318e+06	1.3735e+06	1.3634e+06	1.16216e+06	1.42668e+06	1.15343e+06	1.24289e+06	1.28644e+06
10.052_379.20211	1.2893	0.00814	0.056819	1.43548	kd_1:control	POS	10.052	379.202	C21 H25 N5 O2	Icotidine	0.00128729	3.39475	NA	level4	ChemSpider	NA	NA	NA	NA	NA	NA	NA	NA	NA	Non-significant	4.08389e+06	4.20803e+06	4.31801e+06	4.12027e+06	4.27942e+06	4.17126e+06	4.52746e+06	4.31303e+06	4.21591e+06	3.95524e+06	3.60456e+06	4.19764e+06	4.17787e+06	4.84767e+06	5.94127e+06	4.7839e+06	4.97216e+06	4.73939e+06	4.66776e+06	4.94213e+06	4.82556e+06
10.062_638.56005	1.0102	0.995363	0.998115	0.142783	kd_1:control	POS	10.062	638.56	C38 H74 N2 O5	N~2~-[3-(palmitoyloxy)heptadecanoyl]-l-ornithine	0.000273213	0.427858	NA	level4	ChemSpider	NA	NA	NA	NA	NA	NA	NA	NA	NA	Non-significant	1.64605e+06	1.4635e+06	1.33553e+06	1.7164e+06	1.57056e+06	1.27911e+06	1.65021e+06	1.37977e+06	1.44419e+06	782379	868804	860861	845532	888292	846797	655591	1.001e+06	871588	795970	901919	912671
10.085_408.23096	0.908	0.685539	0.850889	0.3255	kd_1:control	POS	10.085	408.231	C26 H32 O4	Dimethyl (2e,4e,6e,8e,10e,12e,14e,16e,18e)-4,8,13,17-tetramethyl-2,4,6,8,10,12,14,16,18-icosanonaenedioate	0.000896881	2.197	NA	level4	ChemSpider	NA	HMDB0039078	Lipids and lipid-like molecules	Diterpenoids	Prenol lipids	Terpenoids	NA	NA	NA	Non-significant	1.58318e+06	1.63326e+06	1.80123e+06	1.64984e+06	1.61934e+06	1.66169e+06	1.67663e+06	1.54822e+06	1.51075e+06	649128	354683	573120	347226	342969	339741	416616	647806	501448	361322	487700	448612
10.092_667.61095	1.1151	0.688875	0.853237	0.379005	kd_1:control	POS	10.092	667.611	C41 H81 N O5	2-hydroxy-n-[(2s,3r,4e,6r)-1,3,6-trihydroxy-4-octadecen-2-yl]tricosanamide	-0.000519614	-0.778318	NA	level4	ChemSpider	NA	NA	NA	NA	NA	NA	NA	NA	NA	Non-significant	2.8504e+06	2.75367e+06	3.07957e+06	2.4475e+06	3.07678e+06	3.39625e+06	3.54348e+06	2.70994e+06	3.17322e+06	455496	558624	426001	342010	465318	488380	317103	716434	509760	533598	656302	573483
10.099_391.27503	1.1026	0.388366	0.614172	0.647642	kd_1:control	NEG	10.099	391.275	C20 H41 N O4 S	N-stearoyltaurine	-0.000599071	-1.53107	NA	level4	ChemSpider	NA	HMDB0240595	Lipids and lipid-like molecules	Fatty amides	Fatty Acyls	Fatty acyls[FA]	NA	NA	NA	Non-significant	1.18913e+06	1.07479e+06	1.10905e+06	1.55604e+06	1.66993e+06	2.02582e+06	2.13389e+06	1.30585e+06	1.86785e+06	265480	238779	174147	288184	242395	276509	263904	282990	300117	317919	331416	350518
10.103_280.27643	0.9408	0.713935	0.869299	0.348431	kd_1:control	POS	10.103	280.276	C19 H36 O	7z-non/adecen-11-one	-0.00018244	-0.650927	NA	level4	ChemSpider	NA	NA	NA	NA	NA	NA	NA	NA	NA	Non-significant	1.44111e+06	1.18999e+06	1.53609e+06	1.27479e+06	1.11884e+06	1.51587e+06	1.7096e+06	1.43742e+06	1.40021e+06	133754	203029	127148	137555	150498	151826	107576	156005	135284	86739.7	173835	215875
10.113_410.27876	0.9173	0.629103	0.810552	0.392547	kd_1:control	NEG	10.113	410.279	C20 H43 O6 P	(2r)-3-(hexadecyloxy)-2-hydroxypropyl methyl hydrogen phosphate	-0.000964385	-2.35055	NA	level4	ChemSpider	NA	NA	NA	NA	NA	NA	NA	NA	NA	Non-significant	488482	427276	433319	626251	648497	629657	667485	727445	812830	195342	140887	117095	186745	127280	159840	178596	121449	189713	193903	201391	167293
10.124_525.30534	1.2208	0.063782	0.211417	1.18272	kd_1:control	NEG	10.124	525.305	C24 H48 N O9 P	Lysophosphatidylserine	-0.00132411	-2.52064	NA	level4	ChemSpider	NA	HMDB0240606	Lipids and lipid-like molecules	Glycerophosphoserines	Glycerophospholipids	Glycerophospholipids[GP]	NA	NA	NA	Non-significant	3.40365e+06	3.26185e+06	3.17879e+06	3.71111e+06	3.80052e+06	4.82606e+06	5.74269e+06	3.89977e+06	4.04853e+06	1.12608e+06	984277	805253	987084	1.25347e+06	1.14313e+06	1.03735e+06	1.33061e+06	945417	876380	942905	1.19666e+06
10.128_384.32385	1.4241	0.041282	0.164058	1.24081	kd_1:control	POS	10.128	384.324	C23 H44 O4	Tricosanedioic acid	-0.000106714	-0.277668	NA	level4	ChemSpider	NA	NA	NA	NA	NA	NA	NA	NA	NA	Non-significant	3.50719e+06	3.64322e+06	3.12937e+06	3.6361e+06	3.72551e+06	4.53571e+06	5.25409e+06	3.49919e+06	3.31935e+06	618295	661201	838829	743079	1.17268e+06	886953	789523	1.22571e+06	882648	863481	912543	1.70883e+06
10.132_375.31316	1.6185	0.031548	0.140235	1.31156	kd_1:control	POS	10.132	375.313	C24 H41 N O2	Docosatetraenoylethanolamide	-0.00057149	-1.5227	NA	level4	ChemSpider	C13829	HMDB0013626	Organic nitrogen compounds	Amines	Organonitrogen compounds	Amines	NA	NA	NA	Non-significant	915305	794950	811469	674138	856218	885033	1.03001e+06	959707	807250	198944	184231	232558	353322	419343	474871	336393	337760	474863	455783	485337	380753
10.134_512.31024	0.7982	0.06292	0.21103	1.21303	kd_1:control	NEG	10.134	512.31	C24 H49 O9 P	3-{[(2,3-dihydroxypropoxy)(hydroxy)phosphoryl]oxy}-2-hydroxypropyl stearate	-0.00118074	-2.30473	NA	level4	ChemSpider	NA	HMDB0061697	Lipids and lipid-like molecules	Glycerophosphoglycerols	Glycerophospholipids	Glycerophospholipids[GP]	NA	NA	NA	Non-significant	1.15265e+06	1.15733e+06	958614	1.17693e+06	1.35352e+06	1.42747e+06	1.57686e+06	1.20794e+06	1.48475e+06	373826	305431	300882	336036	207705	270262	309450	263129	291477	332789	359607	336833
10.138_416.32901	0.9538	0.61066	0.799323	0.354701	kd_1:control	POS	10.138	416.329	C27 H44 O3	Calcitriol	-3.58561e-05	-0.0861244	NA	level4	ChemSpider	C01673	HMDB0001903	Lipids and lipid-like molecules	Vitamin D and derivatives	Steroids and steroid derivatives	Vitamins and derivatives	Lipid metabolism	Steroid biosynthesis	map00100 Steroid biosynthesis; map01100 Metabolic pathways; map04928 Parathyroid hormone synthesis, secretion and action; map04961 Endocrine and other factor-regulated calcium reabsorption; map04978 Mineral absorption; map05152 Tuberculosis	Non-significant	3.26526e+06	2.39199e+06	2.47908e+06	3.76176e+06	2.10368e+06	2.98743e+06	4.11987e+06	2.91451e+06	2.44525e+06	681413	714764	724700	823774	689405	846243	529366	743614	824311	784734	604687	914615
10.139_330.25536	1.5112	0.009002	0.061182	1.50484	kd_1:control	NEG	10.139	330.255	C22 H34 O2	Docosapentaenoic acid	-0.000519155	-1.57198	NA	level4	ChemSpider	NA	NA	NA	NA	NA	NA	NA	NA	NA	Non-significant	1.05636e+07	9.75763e+06	1.11732e+07	1.28742e+07	1.17729e+07	1.65406e+07	1.84154e+07	1.35644e+07	1.25449e+07	1.12729e+07	9.54631e+06	8.33156e+06	1.2258e+07	1.65801e+07	1.66656e+07	1.34082e+07	1.59228e+07	1.6101e+07	1.443e+07	1.4269e+07	1.63511e+07
10.149_551.39554	0.8915	0.820596	0.924015	0.337206	kd_1:control	POS	10.149	551.396	C28 H58 N O7 P	Paf c-18	0.000452066	0.819858	NA	level4	ChemSpider	NA	NA	NA	NA	NA	NA	NA	NA	NA	Non-significant	1.72006e+06	2.12533e+06	1.66331e+06	1.63564e+06	1.76357e+06	1.63816e+06	1.33484e+06	1.66978e+06	1.70981e+06	171786	242283	221633	82828.3	148181	229829	139342	123240	263737	165239	311770	234267
10.156_467.30036	0.9785	0.947471	0.977954	0.12611	kd_1:control	NEG	10.156	467.3	C22 H46 N O7 P	L-alpha-lysophosphatidylcholine	-0.000828348	-1.77262	NA	level4	ChemSpider	NA	HMDB0010379	Lipids and lipid-like molecules	Glycerophosphocholines	Glycerophospholipids	Glycerophospholipids[GP]	NA	NA	NA	Non-significant	1.03472e+06	749220	714174	1.08432e+06	1.11033e+06	1.46221e+06	1.57082e+06	1.43522e+06	1.38983e+06	233151	224328	153667	160912	205891	164953	179066	205561	226525	187819	249365	280578
10.165_297.30312	1.445	0.801437	0.916566	0.43712	kd_1:control	POS	10.165	297.303	C19 H39 N O	Tridemorph	-4.82669e-05	-0.162349	NA	level4	ChemSpider	C11285	HMDB0031810	Organoheterocyclic compounds	Morpholines	Oxazinanes	Organoheterocyclic compounds	NA	NA	NA	Non-significant	2.53757e+06	2.76567e+06	2.87857e+06	2.61931e+06	2.89773e+06	3.24155e+06	3.28726e+06	3.01723e+06	2.75301e+06	350790	394495	380434	236893	244098	331768	203146	1.18992e+06	815354	307065	1.17476e+06	523647
10.181_577.41062	0.7682	0.215069	0.440766	0.94457	kd_1:control	POS	10.181	577.411	C30 H60 N O7 P	Lysopc(22:1(13z))	-0.000117885	-0.204161	NA	level4	ChemSpider	NA	HMDB0010399	Lipids and lipid-like molecules	Glycerophosphocholines	Glycerophospholipids	Glycerophospholipids[GP]	NA	NA	NA	Non-significant	1.48391e+06	1.17751e+06	887309	902434	920203	1.04323e+06	772096	707840	928662	96168	146159	126471	74985.7	83521.8	83084.8	87743	86562.3	78791.1	93130.3	122990	226370
10.206_323.31862	1.0827	0.660273	0.834216	0.393424	kd_1:control	POS	10.206	323.319	C21 H41 N O	1-(14-methylhexadecanoyl)pyrrolidine	-0.000194284	-0.600904	NA	level4	ChemSpider	NA	HMDB0034373	Organoheterocyclic compounds	N-acylpyrrolidines	Pyrrolidines	Organoheterocyclic compounds	NA	NA	NA	Non-significant	4.39772e+06	4.14434e+06	4.0454e+06	4.38296e+06	4.24908e+06	4.97203e+06	4.97608e+06	4.91473e+06	4.59213e+06	1.30428e+06	1.19609e+06	1.35417e+06	1.25434e+06	1.15816e+06	1.24098e+06	1.21123e+06	1.92119e+06	1.56393e+06	1.08797e+06	1.54727e+06	1.15575e+06
10.255_451.30553	0.8277	0.29938	0.524392	0.823535	kd_1:control	NEG	10.255	451.306	C22 H46 N O6 P	(2r)-2-hydroxy-3-[(1z)-1-tetradecen-1-yloxy]propyl 2-(trimethylammonio)ethyl phosphate	-0.000746354	-1.65376	NA	level4	ChemSpider	NA	NA	NA	NA	NA	NA	NA	NA	NA	Non-significant	2.77394e+06	1.8898e+06	2.13105e+06	2.57569e+06	2.58017e+06	2.23009e+06	2.24981e+06	2.8906e+06	3.06275e+06	268309	193204	256991	153898	157228	212479	173742	178671	198338	203947	236152	224863
10.259_747.54068	0.7978	0.514489	0.724814	0.671911	kd_1:control	POS	10.259	747.541	C40 H78 N O9 P	O-(hydroxy{(2r)-3-(icosyloxy)-2-[(9z)-9-tetradecenoyloxy]propoxy}phosphoryl)-l-serine	-0.000735727	-0.984196	NA	level4	ChemSpider	NA	NA	NA	NA	NA	NA	NA	NA	NA	Non-significant	6.72445e+06	6.96916e+06	5.97869e+06	6.96475e+06	5.44071e+06	4.87034e+06	3.23475e+06	7.05183e+06	6.10769e+06	1.21672e+06	1.29431e+06	1.29255e+06	511952	873087	1.10079e+06	612080	856773	366150	509044	741810	955338
10.309_356.27093	1.3729	0.043542	0.167927	1.34386	kd_1:control	NEG	10.309	356.271	C24 H36 O2	Ethyl docosahexaenoate	-0.000599435	-1.68252	NA	level4	ChemSpider	C16185	NA	FA Fatty acyls	Null	FA04 Docosanoids	Fatty acyls[FA]	NA	NA	NA	Non-significant	1.09733e+06	867051	928594	1.04302e+06	1.00348e+06	1.117e+06	1.22673e+06	1.14315e+06	1.06433e+06	661833	421901	537549	650264	850810	838569	735714	693465	831811	677384	803896	738498
10.32_402.34961	1.1496	0.627462	0.809888	0.417771	kd_1:control	POS	10.32	402.35	C27 H46 O2	Mfcd00057815	-0.000170023	-0.422575	NA	level4	ChemSpider	C15519	HMDB0006247	Lipids and lipid-like molecules	Cholestane steroids	Steroids and steroid derivatives	Steroids and derivatives	Lipid metabolism	Primary bile acid biosynthesis	map00120 Primary bile acid biosynthesis	Non-significant	1.33455e+06	1.45074e+06	793043	1.57923e+06	1.61938e+06	1.85978e+06	2.06398e+06	1.48367e+06	1.19295e+06	278880	273276	213533	157054	408655	264893	205072	182200	229181	151115	332824	325920
10.324_535.40069	0.6671	0.188125	0.408841	0.807683	kd_1:control	POS	10.324	535.401	C28 H58 N O6 P	(2r)-2-hydroxy-3-[(1z)-1-icosen-1-yloxy]propyl 2-(trimethylammonio)ethyl phosphate	0.000513195	0.958527	NA	level4	ChemSpider	NA	NA	NA	NA	NA	NA	NA	NA	NA	Non-significant	978665	1.16331e+06	1.01333e+06	1.23391e+06	1.00975e+06	739725	787043	741764	839630	123128	169974	236529	104500	187416	68722.4	68777.1	98127.2	79284.6	63208.1	165119	250736
10.329_402.29755	1.1322	0.328512	0.5546	0.619354	kd_1:control	NEG	10.329	402.298	C22 H42 O6	Ascr#28	-0.00058569	-1.45586	NA	level4	ChemSpider	NA	NA	NA	NA	NA	NA	NA	NA	NA	Non-significant	2.94705e+07	2.43746e+07	2.48966e+07	2.8123e+07	2.32556e+07	3.6061e+07	3.699e+07	3.36346e+07	2.7485e+07	7.91103e+06	5.30801e+06	4.81308e+06	4.72557e+06	7.104e+06	6.12395e+06	5.78095e+06	6.75817e+06	6.54626e+06	7.05068e+06	7.8352e+06	9.41002e+06
10.345_493.35324	1.3729	0.221361	0.446906	0.797429	kd_1:control	POS	10.345	493.353	C25 H52 N O6 P	(2r)-3-[(1z)-1-heptadecen-1-yloxy]-2-hydroxypropyl 2-(trimethylammonio)ethyl phosphate	1.95488e-05	0.0396243	NA	level4	ChemSpider	NA	NA	NA	NA	NA	NA	NA	NA	NA	Non-significant	2.00542e+06	1.9629e+06	1.98325e+06	2.34364e+06	1.77743e+06	2.08684e+06	1.91682e+06	2.3943e+06	1.8123e+06	207832	125596	241408	107941	175757	219540	195376	346684	110417	149543	284276	425466
10.351_543.48674	1.0026	0.993733	0.998115	0.264322	kd_1:control	POS	10.351	543.487	C32 H65 N O5	Stylissamide a	0.000468679	0.862356	NA	level4	ChemSpider	NA	NA	NA	NA	NA	NA	NA	NA	NA	Non-significant	3.65038e+06	3.50856e+06	3.96068e+06	3.43969e+06	3.27023e+06	3.96788e+06	4.42204e+06	3.67743e+06	3.85921e+06	1.50515e+06	1.5223e+06	1.33403e+06	1.85542e+06	1.3537e+06	1.68654e+06	1.36045e+06	1.83209e+06	1.91857e+06	1.19851e+06	1.92145e+06	1.60625e+06
10.365_569.36871	0.8287	0.197354	0.420935	0.868428	kd_1:control	NEG	10.365	569.369	C27 H56 N O9 P	O-(hydroxy{(2r)-2-hydroxy-3-[(2-methoxyicosyl)oxy]propoxy}phosphoryl)-l-serine	-0.000560132	-0.983776	NA	level4	ChemSpider	NA	NA	NA	NA	NA	NA	NA	NA	NA	Non-significant	4.46541e+06	4.3172e+06	4.34553e+06	4.81138e+06	4.72793e+06	7.37189e+06	8.69397e+06	6.46652e+06	5.35621e+06	1.4942e+06	1.25721e+06	974033	1.21134e+06	1.08796e+06	887078	835008	1.28098e+06	1.48703e+06	1.1454e+06	1.1642e+06	1.74598e+06
10.365_721.52563	0.5638	0.046634	0.17525	1.16334	kd_1:control	POS	10.365	721.526	C38 H76 N O9 P	O-{hydroxy[(2r)-3-(octadecyloxy)-2-(tetradecanoyloxy)propoxy]phosphoryl}-l-serine	-0.000139024	-0.19268	NA	level4	ChemSpider	NA	NA	NA	NA	NA	NA	NA	NA	NA	Non-significant	2.07248e+06	1.55959e+06	1.44122e+06	1.53173e+06	1.60027e+06	1.35049e+06	843132	1.61282e+06	1.2789e+06	182872	362091	181012	192098	117242	145173	123487	131717	108174	137965	284201	229912
10.387_761.55646	0.7581	0.335565	0.561831	0.608293	kd_1:control	POS	10.387	761.556	C41 H80 N O9 P	O-[{(2r)-3-(hexadecyloxy)-2-[(9z)-9-nonadecenoyloxy]propoxy}(hydroxy)phosphoryl]-l-serine	-0.000609404	-0.800209	NA	level4	ChemSpider	NA	NA	NA	NA	NA	NA	NA	NA	NA	Non-significant	940645	984043	1.04567e+06	915860	1.06273e+06	841037	758523	1.20595e+06	1.35607e+06	150917	160891	237154	93530.1	89847.6	215454	83341.3	98432.1	96219.1	91393.5	193464	101214
10.468_605.44214	0.6267	0.325244	0.550665	0.837412	kd_1:control	POS	10.468	605.442	C32 H64 N O7 P	Lysopc(24:1(15z))	0.00010279	0.169777	NA	level4	ChemSpider	NA	HMDB0010406	Lipids and lipid-like molecules	Glycerophosphocholines	Glycerophospholipids	Glycerophospholipids[GP]	NA	NA	NA	Non-significant	807909	819346	804131	1.00172e+06	1.15385e+06	876169	973745	873307	676832	71246.5	205782	194780	73957.9	89237.4	81570.6	89076.5	82145.2	141979	73181.8	252059	136608
10.487_646.50456	0.999	0.805338	0.919034	0.124248	kd_1:control	POS	10.487	646.505	C35 H71 N2 O6 P	(2s,3r,4e)-2-(dodecanoylamino)-3-hydroxy-4-octadecen-1-yl 2-(trimethylammonio)ethyl phosphate	-0.00041004	-0.634241	NA	level4	ChemSpider	NA	HMDB0012096	Lipids and lipid-like molecules	Phosphosphingolipids	Sphingolipids	Sphingolipids[SP]	NA	NA	NA	Non-significant	597959	658444	700679	688828	916488	781973	705204	703902	547637	57506.4	196015	69936	72025.7	149423	97800.9	68880	78981.7	66445.2	65902.4	70546.4	116059
10.507_649.46812	0.9664	0.8713	0.950065	0.136638	kd_1:control	POS	10.507	649.468	C34 H68 N O8 P	(2r)-3-{[(s)-(2-aminoethoxy)(hydroxy)phosphoryl]oxy}-2-(tetradecanoyloxy)propyl pentadecanoate	-0.00013609	-0.209541	NA	level4	ChemSpider	NA	HMDB0008887	Lipids and lipid-like molecules	Glycerophosphoethanolamines	Glycerophospholipids	Amines and derivatives	NA	NA	NA	Non-significant	6.1344e+06	6.89447e+06	7.2597e+06	7.03175e+06	8.11205e+06	7.38652e+06	6.76509e+06	6.47413e+06	5.95905e+06	1.31294e+06	1.93164e+06	1.38721e+06	988916	1.45016e+06	1.56418e+06	863017	1.55436e+06	969940	1.09884e+06	1.76211e+06	1.58377e+06
10.521_270.25529	1.0972	0.214066	0.43999	0.861805	kd_1:control	NEG	10.521	270.255	C17 H34 O2	Margaric acid	-0.000588542	-2.17772	NA	level4	ChemSpider	NA	HMDB0002259	Lipids and lipid-like molecules	Fatty acids and conjugates	Fatty Acyls	Fatty acyls[FA]	NA	NA	NA	Non-significant	1.16104e+06	1.35814e+06	1.29817e+06	1.28916e+06	1.2818e+06	1.88598e+06	1.83389e+06	2.21431e+06	1.4557e+06	701525	588445	619706	669129	780186	614851	690794	743525	726815	727882	726596	795151
10.525_775.57234	0.9576	0.856058	0.943296	0.15887	kd_1:control	POS	10.525	775.572	C42 H82 N O9 P	O-[{(2r)-3-(hexadecyloxy)-2-[(11z)-11-icosenoyloxy]propoxy}(hydroxy)phosphoryl]-l-serine	-0.000383773	-0.494825	NA	level4	ChemSpider	NA	NA	NA	NA	NA	NA	NA	NA	NA	Non-significant	8.35903e+06	9.35415e+06	9.37851e+06	9.15615e+06	1.07902e+07	9.23127e+06	8.75002e+06	8.40941e+06	8.43437e+06	1.88376e+06	2.81956e+06	2.01954e+06	1.38074e+06	1.66851e+06	2.51499e+06	1.38793e+06	2.18836e+06	1.60811e+06	1.45194e+06	2.57913e+06	2.48291e+06
10.55_672.51970	0.7797	0.543666	0.74598	0.448602	kd_1:control	POS	10.55	672.52	C37 H73 N2 O6 P	N-(heneicosanoyl)-[(4e,6e)-tetradecasphingadienine]-1-phosphoethanolamine	-0.000921298	-1.36992	NA	level4	ChemSpider	NA	NA	NA	NA	NA	NA	NA	NA	NA	Non-significant	1.59063e+06	1.4921e+06	1.53498e+06	1.56204e+06	1.63424e+06	1.41185e+06	1.40399e+06	1.36368e+06	1.45906e+06	218878	412541	352058	115176	194380	392714	105564	163997	182151	95373.5	375651	227970
10.551_358.28667	1.3876	0.063403	0.211224	1.27069	kd_1:control	NEG	10.551	358.287	C24 H38 O2	1-phenyl-1,3-octadecanedione	-0.000512516	-1.43046	NA	level4	ChemSpider	NA	HMDB0035583	Organic oxygen compounds	Carbonyl compounds	Organooxygen compounds	Organic oxygen compounds	NA	NA	NA	Non-significant	3.14146e+06	2.9365e+06	2.70401e+06	2.85442e+06	3.07563e+06	4.40365e+06	4.38889e+06	4.30612e+06	3.16175e+06	1.57743e+06	882073	1.03928e+06	1.27158e+06	1.87058e+06	1.66633e+06	1.5059e+06	1.57671e+06	1.76434e+06	1.69729e+06	1.63452e+06	1.87365e+06
10.568_675.48328	1.0117	0.959983	0.981201	0.0433438	kd_1:control	POS	10.568	675.483	C36 H70 N O8 P	Pc(14:1(9z)/14:0)	-0.000627234	-0.928571	NA	level4	ChemSpider	NA	HMDB0007899	Lipids and lipid-like molecules	Glycerophosphocholines	Glycerophospholipids	Glycerophospholipids[GP]	NA	NA	NA	Non-significant	1.23125e+07	1.11754e+07	1.22019e+07	1.16691e+07	1.26577e+07	1.29912e+07	1.26111e+07	1.1693e+07	1.06674e+07	2.15459e+06	3.12848e+06	2.72803e+06	1.98364e+06	2.66991e+06	3.49334e+06	1.59468e+06	2.35426e+06	1.55974e+06	1.55613e+06	2.85833e+06	2.46029e+06
10.612_296.27101	1.4828	0.064673	0.213077	1.24914	kd_1:control	NEG	10.612	296.271	C19 H36 O2	Methyl (9e)-9-octadecenoate	-0.00051674	-1.74414	NA	level4	ChemSpider	NA	NA	NA	NA	NA	NA	NA	NA	NA	Non-significant	1.92987e+06	1.69687e+06	1.67944e+06	1.72015e+06	1.91093e+06	2.4485e+06	2.25583e+06	2.79465e+06	2.1877e+06	980047	491645	569193	773195	1.16056e+06	1.04241e+06	849559	1.12018e+06	1.07844e+06	1.02492e+06	902571	1.26919e+06
10.665_660.52074	0.966	0.924132	0.970148	0.106778	kd_1:control	POS	10.665	660.521	C36 H73 N2 O6 P	N-(icosanoyl)-tetradecasphing-4-enine-1-phosphoethanolamine	0.000116513	0.176395	NA	level4	ChemSpider	NA	NA	NA	NA	NA	NA	NA	NA	NA	Non-significant	1.18962e+06	1.1031e+06	1.07182e+06	1.18498e+06	1.25434e+06	1.21811e+06	1.1785e+06	832010	917746	98519.6	193837	115154	82947	92470.2	183778	94407.5	103147	90024.8	120091	227769	176443
10.668_339.35005	1.4513	0.186124	0.405994	0.867017	kd_1:control	POS	10.668	339.35	C22 H45 N O	Amide c22	-6.21896e-05	-0.183261	NA	level4	ChemSpider	NA	HMDB0000583	Lipids and lipid-like molecules	Fatty amides	Fatty Acyls	Fatty acyls[FA]	NA	NA	NA	Non-significant	4.36016e+07	4.11753e+07	3.79706e+07	4.02708e+07	3.99698e+07	5.11197e+07	5.45729e+07	4.23179e+07	4.19004e+07	8.63444e+06	9.24068e+06	9.29972e+06	1.06967e+07	1.04203e+07	1.15282e+07	1.04368e+07	2.25768e+07	1.73606e+07	8.98265e+06	2.02929e+07	1.08795e+07
10.672_749.55646	1.097	0.650691	0.828045	0.351612	kd_1:control	POS	10.672	749.556	C40 H80 N O9 P	O-{hydroxy[(2r)-3-(icosyloxy)-2-(tetradecanoyloxy)propoxy]phosphoryl}-l-serine	-0.000611696	-0.816077	NA	level4	ChemSpider	NA	NA	NA	NA	NA	NA	NA	NA	NA	Non-significant	1.40194e+06	1.46789e+06	1.59673e+06	1.83873e+06	1.66245e+06	1.55652e+06	1.71232e+06	1.33401e+06	1.13278e+06	205346	192786	266317	115239	161103	304908	186777	202513	222991	109167	379940	166168
10.681_663.48366	0.8219	0.377168	0.603229	0.728632	kd_1:control	POS	10.681	663.484	C35 H70 N O8 P	(2r)-3-{[(2-aminoethoxy)(hydroxy)phosphoryl]oxy}-2-(pentadecanoyloxy)propyl pentadecanoate	-0.000249393	-0.375884	NA	level4	ChemSpider	NA	HMDB0008889	Lipids and lipid-like molecules	Glycerophosphoethanolamines	Glycerophospholipids	Amines and derivatives	NA	NA	NA	Non-significant	2.61494e+06	2.37929e+06	2.35872e+06	2.4701e+06	2.55209e+06	2.36934e+06	2.41956e+06	2.20956e+06	2.02251e+06	397982	388417	254538	212912	248678	256336	292423	233152	264808	299719	582287	465819
10.711_428.36525	1.2529	0.056886	0.197171	1.2072	kd_1:control	POS	10.711	428.365	C29 H48 O2	(-)-cholesteryl acetate	-0.000178288	-0.416206	NA	level4	ChemSpider	NA	HMDB0003822	Lipids and lipid-like molecules	Steroid esters	Steroids and steroid derivatives	Steroids and derivatives	NA	NA	NA	Non-significant	4.29153e+06	4.32112e+06	4.27694e+06	4.6029e+06	4.46653e+06	5.24695e+06	6.13679e+06	4.50722e+06	4.27035e+06	898156	974042	817218	733290	1.15053e+06	1.15544e+06	858075	1.1241e+06	707621	1.01408e+06	1.07771e+06	1.05701e+06
10.711_468.35782	1.0941	0.579818	0.777305	0.45497	kd_1:control	POS	10.711	468.358	C31 H48 O3	Dehydroeburicoic acid	-0.0025234	-5.38773	NA	level4	ChemSpider	C16950	NA	NA	NA	NA	NA	NA	NA	NA	Non-significant	2.67771e+06	2.26464e+06	1.9875e+06	2.00364e+06	2.05537e+06	2.6857e+06	3.25032e+06	2.51022e+06	2.65331e+06	454145	493744	419602	333800	593282	392018	506392	369729	337182	476973	518389	541010
10.722_635.48857	0.9	0.951218	0.979095	0.264351	kd_1:control	POS	10.722	635.489	C34 H70 N O7 P	Lysopc a c26:0	-0.000421818	-0.663769	NA	level4	ChemSpider	NA	HMDB0029205	Lipids and lipid-like molecules	Glycerophosphocholines	Glycerophospholipids	Glycerophospholipids[GP]	NA	NA	NA	Non-significant	1.5744e+06	1.57333e+06	1.44093e+06	1.65161e+06	1.52802e+06	1.48807e+06	1.32296e+06	1.2867e+06	1.18334e+06	92468.8	290743	145011	105646	164248	120943	109997	175266	95848.4	97976.6	126180	160352
10.735_751.51464	1.1365	0.562694	0.76491	0.419326	kd_1:control	POS	10.735	751.515	C42 H74 N O8 P	(2r)-2-[(5z,8z,11z,14z,17z)-5,8,11,14,17-icosapentaenoyloxy]-3-(tetradecanoyloxy)propyl 2-(trimethylammonio)ethyl phosphate	-0.000564968	-0.751772	NA	level4	ChemSpider	NA	HMDB0007885	Lipids and lipid-like molecules	Glycerophosphocholines	Glycerophospholipids	Glycerophospholipids[GP]	NA	NA	NA	Non-significant	8.20647e+06	9.88386e+06	8.0198e+06	8.86153e+06	8.45565e+06	7.62154e+06	7.45579e+06	6.50672e+06	6.25031e+06	1.06679e+06	1.59823e+06	1.44071e+06	924462	1.30991e+06	2.11041e+06	1.15564e+06	1.1406e+06	1.09351e+06	1.54028e+06	2.48958e+06	1.91188e+06
10.774_716.54619	1.5526	0.147083	0.349372	1.03282	kd_1:control	POS	10.774	716.546	C39 H77 N2 O7 P	N-[(9z)-3-hydroxyhexadec-9-enoyl]sphingosine-1-phosphocholine	-0.000650302	-0.90755	NA	level4	ChemSpider	NA	HMDB0013463	Lipids and lipid-like molecules	Phosphosphingolipids	Sphingolipids	Sphingolipids[SP]	NA	NA	NA	Non-significant	1.12171e+06	1.20751e+06	1.0913e+06	1.05553e+06	1.05844e+06	875094	1.05949e+06	972150	862597	82696.3	86769.6	82486.7	94376.2	92453.8	171671	87984.7	185584	90397.7	150044	161689	139038
10.797_701.49907	0.8464	0.772544	0.90142	0.341997	kd_1:control	POS	10.797	701.499	C38 H72 N O8 P	Pc(14:1(9z)/16:1(9z))	-0.000481458	-0.686326	NA	level4	ChemSpider	NA	HMDB0007903	Lipids and lipid-like molecules	Glycerophosphocholines	Glycerophospholipids	Glycerophospholipids[GP]	NA	NA	NA	Non-significant	2.93988e+06	3.04573e+06	3.15154e+06	3.48572e+06	3.02109e+06	2.93764e+06	2.62867e+06	2.77211e+06	3.15787e+06	311508	659995	701336	209912	224817	572859	314422	481458	301033	233449	625611	474514
10.803_735.48363	0.9737	0.911824	0.966671	0.13818	kd_1:control	POS	10.803	735.484	C41 H70 N O8 P	1,2-dilinolenoyl-sn-glycero-3-phosphatidylethanolamine	-0.000278934	-0.379252	NA	level4	ChemSpider	NA	HMDB0009161	Lipids and lipid-like molecules	Glycerophosphoethanolamines	Glycerophospholipids	Amines and derivatives	NA	NA	NA	Non-significant	1.53045e+06	1.48526e+06	1.45214e+06	1.8196e+06	1.65899e+06	1.57788e+06	1.5835e+06	1.37382e+06	1.3389e+06	97003.6	275139	242326	196747	129259	115325	239436	305878	174892	102024	362120	440766
10.805_607.45766	0.5288	0.215785	0.441208	0.897631	kd_1:control	POS	10.805	607.458	C32 H66 N O7 P	1-tetracosanoyl-sn-glycero-3-phosphocholine	-2.5917e-05	-0.0426646	NA	level4	ChemSpider	NA	HMDB0010405	Lipids and lipid-like molecules	Glycerophosphocholines	Glycerophospholipids	Glycerophospholipids[GP]	NA	NA	NA	Non-significant	1.04271e+06	1.13227e+06	1.26813e+06	1.5495e+06	1.28876e+06	1.03313e+06	1.06504e+06	1.09575e+06	795705	87158.6	323941	206340	95976.7	84626.9	105049	92664.6	94946.2	128332	228663	347391	244730
10.863_674.53570	0.8938	0.316207	0.543192	0.738038	kd_1:control	POS	10.863	674.536	C37 H75 N2 O6 P	N-myristoylsphingosine-1-phosphocholine	-0.000572771	-0.849132	NA	level4	ChemSpider	NA	HMDB0012097	Lipids and lipid-like molecules	Phosphosphingolipids	Sphingolipids	Sphingolipids[SP]	NA	NA	NA	Non-significant	2.16169e+07	2.04742e+07	2.179e+07	2.1741e+07	2.21687e+07	2.10787e+07	2.05424e+07	2.01308e+07	2.05168e+07	7.23056e+06	7.45389e+06	8.23785e+06	5.74733e+06	6.40943e+06	7.3112e+06	5.32436e+06	6.57904e+06	4.90017e+06	5.01735e+06	7.41903e+06	7.1162e+06
10.881_677.49910	0.903	0.380499	0.606993	0.714104	kd_1:control	POS	10.881	677.499	C36 H72 N O8 P	Dmpc	-0.000454162	-0.67035	NA	level4	ChemSpider	NA	HMDB0007866	Lipids and lipid-like molecules	Glycerophosphocholines	Glycerophospholipids	Glycerophospholipids[GP]	NA	NA	NA	Non-significant	1.4608e+08	1.39877e+08	1.41322e+08	1.43622e+08	1.36602e+08	1.47221e+08	1.42274e+08	1.41359e+08	1.49758e+08	5.46408e+07	5.16472e+07	6.27391e+07	4.13686e+07	4.76461e+07	5.15584e+07	4.24632e+07	4.8313e+07	4.15624e+07	4.22088e+07	5.8076e+07	5.60069e+07
10.902_777.53066	1.1091	0.325119	0.550665	0.683206	kd_1:control	POS	10.902	777.531	C44 H76 N O8 P	1,2-di-[(9z,12z,15z)-octadecatrienoyl]-sn-glycero-3-phosphocholine	-0.000196064	-0.252163	NA	level4	ChemSpider	NA	HMDB0008206	Lipids and lipid-like molecules	Glycerophosphocholines	Glycerophospholipids	Glycerophospholipids[GP]	NA	NA	NA	Non-significant	7.48736e+06	7.78459e+06	7.67684e+06	7.41788e+06	7.1905e+06	7.65812e+06	7.14847e+06	7.26959e+06	8.29949e+06	2.79367e+06	2.96941e+06	2.55702e+06	2.12975e+06	2.77921e+06	3.4622e+06	2.54302e+06	2.80568e+06	2.55394e+06	3.07719e+06	3.57677e+06	3.57079e+06
10.938_449.29085	0.9185	0.522649	0.728783	0.424226	kd_1:control	POS	10.938	449.291	C29 H39 N O3	Onapristone	-0.00214567	-4.77567	NA	level4	ChemSpider	NA	NA	NA	NA	NA	NA	NA	NA	NA	Non-significant	3.47804e+06	3.70012e+06	4.39648e+06	3.07064e+06	2.60787e+06	3.00559e+06	4.32226e+06	2.67043e+06	3.31607e+06	604028	621605	660219	494765	358440	609198	539859	678993	520001	540615	498422	640099
10.941_703.51496	0.9416	0.467109	0.683787	0.550407	kd_1:control	POS	10.941	703.515	C38 H74 N O8 P	1-myristoyl-2-palmitoleoyl-sn-glycero-3-phosphocholine	-0.00024325	-0.345764	NA	level4	ChemSpider	NA	HMDB0007870	Lipids and lipid-like molecules	Glycerophosphocholines	Glycerophospholipids	Glycerophospholipids[GP]	NA	NA	NA	Non-significant	1.62593e+08	1.77754e+08	1.60608e+08	1.65598e+08	1.6361e+08	1.64829e+08	1.73273e+08	1.61229e+08	1.71918e+08	6.73295e+07	6.87091e+07	6.64002e+07	5.37667e+07	6.10451e+07	6.74262e+07	5.27375e+07	6.00267e+07	5.64045e+07	5.37003e+07	6.81365e+07	6.81276e+07
10.942_700.55163	0.991	0.923579	0.970088	0.134103	kd_1:control	POS	10.942	700.552	C39 H77 N2 O6 P	N-(9z-hexadecenoyl)sphingosine-1-phosphocholine	-0.000299233	-0.427139	NA	level4	ChemSpider	NA	HMDB0240613	Lipids and lipid-like molecules	Phosphosphingolipids	Sphingolipids	Sphingolipids[SP]	NA	NA	NA	Non-significant	1.68107e+07	1.86744e+07	1.67656e+07	1.65487e+07	1.6187e+07	1.72197e+07	1.66656e+07	1.66795e+07	1.6943e+07	6.01904e+06	6.64415e+06	6.46931e+06	5.05797e+06	6.38289e+06	6.64467e+06	5.1438e+06	5.80054e+06	6.04904e+06	5.60852e+06	7.76935e+06	6.87886e+06
10.958_661.46791	1.0779	0.551528	0.752957	0.454323	kd_1:control	POS	10.958	661.468	C35 H68 N O8 P	(1r)-2-{[(r)-(2-aminoethoxy)(hydroxy)phosphoryl]oxy}-1-[(dodecanoyloxy)methyl]ethyl (9z)-octadec-9-enoate	-0.000345252	-0.521949	NA	level4	ChemSpider	NA	NA	NA	NA	NA	NA	NA	NA	NA	Non-significant	2.18118e+06	2.28849e+06	2.07762e+06	2.0692e+06	1.90012e+06	2.17264e+06	2.09298e+06	2.0642e+06	2.32699e+06	519806	498596	545591	308496	549627	438638	470797	559351	450634	292811	546017	590083
10.96_803.54624	1.0835	0.472986	0.687754	0.536496	kd_1:control	POS	10.96	803.546	C46 H78 N O8 P	(2r)-2-[(4z,7z,10z,13z,16z,19z)-4,7,10,13,16,19-docosahexaenoyloxy]-3-[(9z)-9-hexadecenoyloxy]propyl 2-(trimethylammonio)ethyl phosphate	-0.000262025	-0.326086	NA	level4	ChemSpider	NA	HMDB0008023	Lipids and lipid-like molecules	Glycerophosphocholines	Glycerophospholipids	Glycerophospholipids[GP]	NA	NA	NA	Non-significant	7.7035e+06	7.56696e+06	7.05872e+06	7.13808e+06	7.04892e+06	7.27916e+06	7.30316e+06	7.40759e+06	7.91202e+06	2.99397e+06	2.91808e+06	2.76285e+06	2.24404e+06	2.8125e+06	3.56663e+06	2.4623e+06	2.98915e+06	2.81223e+06	2.74028e+06	3.61969e+06	3.63127e+06
10.975_761.49883	1.0577	0.735787	0.880696	0.330276	kd_1:control	POS	10.975	761.499	C43 H72 N O8 P	(7z,19r)-25-amino-22-hydroxy-22-oxido-16-oxo-17,21,23-trioxa-22lambda~5~-phosphapentacos-7-en-19-yl (4z,7z,10z,13z,16z,19z)-4,7,10,13,16,19-docosahexaenoate	-0.00072579	-0.953106	NA	level4	ChemSpider	NA	HMDB0008979	Lipids and lipid-like molecules	Glycerophosphoethanolamines	Glycerophospholipids	Amines and derivatives	NA	NA	NA	Non-significant	1.72283e+06	1.75337e+06	1.81791e+06	1.98778e+06	1.6185e+06	1.92432e+06	1.96705e+06	1.75877e+06	1.96653e+06	346502	378939	439212	269512	391512	290544	489986	344935	304588	486150	531149	513020
11.004_729.53077	0.987	0.878301	0.954068	0.14703	kd_1:control	POS	11.004	729.531	C40 H76 N O8 P	1,2-dipalmitoleoyl-sn-glycero-3-phosphocholine	-8.78287e-05	-0.120391	NA	level4	ChemSpider	NA	HMDB0008002	Lipids and lipid-like molecules	Glycerophosphocholines	Glycerophospholipids	Glycerophospholipids[GP]	NA	NA	NA	Non-significant	1.0482e+08	1.07439e+08	1.11541e+08	1.13717e+08	9.89508e+07	1.17117e+08	1.1953e+08	1.14969e+08	9.92631e+07	3.42463e+07	4.33044e+07	3.51293e+07	3.28077e+07	3.36641e+07	4.15077e+07	2.95405e+07	3.88908e+07	2.78834e+07	2.95571e+07	3.96753e+07	4.18008e+07
11.008_509.48086	1.3542	0.152593	0.357165	1.00179	kd_1:control	POS	11.008	509.481	C32 H63 N O3	C14 ceramide	6.85048e-05	0.13446	NA	level4	ChemSpider	C13916	HMDB0011773	Lipids and lipid-like molecules	Ceramides	Sphingolipids	Sphingolipids[SP]	NA	NA	NA	Non-significant	998152	1.00196e+06	1.15647e+06	1.27233e+06	1.03592e+06	1.40771e+06	1.2505e+06	1.02328e+06	1.05897e+06	342626	683404	412332	634561	647843	771752	538935	848627	740749	600165	764809	785076
11.016_687.48336	1.8343	0.497937	0.710684	0.613995	kd_1:control	POS	11.016	687.483	C37 H70 N O8 P	(2r)-3-{[(2-aminoethoxy)(hydroxy)phosphoryl]oxy}-2-[(9z)-9-hexadecenoyloxy]propyl (9z)-9-hexadecenoate	-0.000543829	-0.791042	NA	level4	ChemSpider	NA	HMDB0008957	Lipids and lipid-like molecules	Glycerophosphoethanolamines	Glycerophospholipids	Amines and derivatives	NA	NA	NA	Non-significant	5.50859e+06	5.23716e+06	5.56776e+06	5.97231e+06	5.47623e+06	8.42066e+06	6.22951e+06	6.02239e+06	5.3931e+06	2.62527e+06	1.40846e+06	2.6472e+06	2.31517e+06	1.00083e+07	1.33795e+06	2.2784e+06	2.87717e+06	2.20123e+06	1.82946e+06	1.43266e+06	1.74959e+06
11.068_829.56247	1.1671	0.615988	0.802127	0.398641	kd_1:control	POS	11.068	829.562	C48 H80 N O8 P	1,2-diarachidonoyl-sn-glycero-3-pc	0.000316617	0.381668	NA	level4	ChemSpider	NA	HMDB0008443	Lipids and lipid-like molecules	Glycerophosphocholines	Glycerophospholipids	Glycerophospholipids[GP]	NA	NA	NA	Non-significant	2.03457e+06	1.58041e+06	1.92028e+06	2.04494e+06	2.12574e+06	2.27988e+06	2.18276e+06	1.91812e+06	1.7652e+06	314811	492764	143064	276658	315191	464575	182792	469832	477225	229611	592982	587609
11.071_661.50457	0.8853	0.504973	0.718028	0.493362	kd_1:control	POS	11.071	661.505	C36 H72 N O7 P	Lysopc a c28:1	-6.83369e-05	-0.103305	NA	level4	ChemSpider	NA	HMDB0029221	Lipids and lipid-like molecules	Glycerophosphocholines	Glycerophospholipids	Glycerophospholipids[GP]	NA	NA	NA	Non-significant	1.8971e+06	1.65194e+06	1.68295e+06	1.85213e+06	1.93889e+06	2.18463e+06	2.18478e+06	1.74922e+06	1.81423e+06	379211	571377	329309	370739	304305	465238	280254	411450	276336	304063	477972	395000
11.077_861.61737	1.6058	0.11416	0.298084	1.01484	kd_1:control	POS	11.077	861.617	C46 H87 N O13	C16 lactosylceramide (d18:1/16:0)	-0.000373756	-0.433784	NA	level4	ChemSpider	NA	HMDB0006750	Lipids and lipid-like molecules	Glycosphingolipids	Sphingolipids	Sphingolipids[SP]	NA	NA	NA	Non-significant	1.12816e+06	1.00309e+06	979253	1.04836e+06	1.18632e+06	1.28255e+06	1.42224e+06	1.21775e+06	1.0927e+06	203923	456582	151115	247640	441272	404074	279982	575612	354434	330901	405629	314317
11.085_535.49675	1.3065	0.117393	0.30338	1.04232	kd_1:control	POS	11.085	535.497	C34 H65 N O3	N-[(2s,3r,4e,6e)-1,3-dihydroxy-4,6-tetradecadien-2-yl]icosanamide	0.00030979	0.57851	NA	level4	ChemSpider	NA	NA	NA	NA	NA	NA	NA	NA	NA	Non-significant	1.54877e+06	1.30535e+06	1.3155e+06	1.39937e+06	1.47313e+06	1.81376e+06	1.98027e+06	1.69469e+06	1.54682e+06	470079	800901	518346	691842	753664	806906	676135	1.00487e+06	880940	803651	1.01289e+06	1.05781e+06
11.097_688.55148	0.9746	0.761009	0.896271	0.224166	kd_1:control	POS	11.097	688.551	C38 H77 N2 O6 P	2-aminoethyl (2s,3r,4e)-2-(docosanoylamino)-3-hydroxy-4-tetradecen-1-yl hydrogen phosphate	-0.000446934	-0.649093	NA	level4	ChemSpider	NA	NA	NA	NA	NA	NA	NA	NA	NA	Non-significant	1.71126e+07	1.53028e+07	1.41197e+07	1.53291e+07	1.51897e+07	1.63287e+07	1.60886e+07	1.56831e+07	1.40938e+07	3.99798e+06	4.81502e+06	4.29154e+06	3.69874e+06	4.18257e+06	4.46912e+06	3.41271e+06	4.3127e+06	3.86511e+06	3.67125e+06	4.90923e+06	4.41281e+06
11.107_691.51490	0.9237	0.498386	0.710684	0.548362	kd_1:control	POS	11.107	691.515	C37 H74 N O8 P	Mfcd00066506	-0.000302772	-0.437838	NA	level4	ChemSpider	NA	NA	NA	NA	NA	NA	NA	NA	NA	Non-significant	3.76459e+07	3.53287e+07	3.30711e+07	3.53596e+07	3.44399e+07	3.7688e+07	3.72352e+07	3.56695e+07	3.36398e+07	1.12313e+07	1.27851e+07	1.12767e+07	8.51684e+06	1.00083e+07	1.10871e+07	8.82128e+06	1.05484e+07	8.76853e+06	8.48258e+06	1.15547e+07	1.12361e+07
11.118_713.49651	0.9278	0.747773	0.888406	0.364121	kd_1:control	POS	11.118	713.497	C39 H72 N O8 P	(19r)-25-amino-22-hydroxy-22-oxido-16-oxo-17,21,23-trioxa-22lambda~5~-phosphapentacosan-19-yl (9z,12z,15z)-9,12,15-octadecatrienoate	-0.00304691	-4.27037	NA	level4	ChemSpider	NA	HMDB0008930	Lipids and lipid-like molecules	Glycerophosphoethanolamines	Glycerophospholipids	Amines and derivatives	NA	NA	NA	Non-significant	6.09173e+06	5.99569e+06	5.80855e+06	6.24977e+06	5.18101e+06	6.22479e+06	7.30404e+06	5.89839e+06	6.33263e+06	1.70999e+06	1.80739e+06	1.62088e+06	973174	1.25798e+06	1.44732e+06	1.27383e+06	1.69122e+06	1.31511e+06	1.22501e+06	1.27164e+06	1.89813e+06
11.151_687.51999	0.9664	0.946251	0.977589	0.13305	kd_1:control	POS	11.151	687.52	C38 H74 N O7 P	1-[(9z)-hexadecenyl]--[(9z)-tetradecenoyl]-sn-glycero-3-phosphocholine	-0.000297556	-0.432797	NA	level4	ChemSpider	NA	HMDB0013410	Lipids and lipid-like molecules	Glycerophosphocholines	Glycerophospholipids	Glycerophospholipids[GP]	NA	NA	NA	Non-significant	2.35009e+06	2.0509e+06	2.16331e+06	2.38038e+06	1.94754e+06	2.7543e+06	2.62829e+06	2.12967e+06	2.10943e+06	204963	676167	545465	479038	348395	609668	539231	344359	448421	456707	543029	453904
11.156_801.52809	0.9796	0.95262	0.97929	0.228952	kd_1:control	POS	11.156	801.528	C46 H76 N O8 P	(2r)-2-[(5z,8z,11z,14z,17z)-5,8,11,14,17-icosapentaenoyloxy]-3-[(6z,9z,12z)-6,9,12-octadecatrienoyloxy]propyl 2-(trimethylammonio)ethyl phosphate	-0.00276682	-3.45192	NA	level4	ChemSpider	NA	HMDB0008182	Lipids and lipid-like molecules	Glycerophosphocholines	Glycerophospholipids	Glycerophospholipids[GP]	NA	NA	NA	Non-significant	2.61052e+06	2.80251e+06	2.7668e+06	2.81283e+06	2.77064e+06	2.89279e+06	2.92683e+06	2.76263e+06	2.62394e+06	990820	761911	967969	456461	643046	792772	716560	960081	966866	926583	1.03205e+06	1.44692e+06
11.162_663.52031	0.9606	0.607136	0.797141	0.39874	kd_1:control	POS	11.162	663.52	C36 H74 N O7 P	Lysopc a c28:0	2.48354e-05	0.0374298	NA	level4	ChemSpider	NA	HMDB0029206	Lipids and lipid-like molecules	Glycerophosphocholines	Glycerophospholipids	Glycerophospholipids[GP]	NA	NA	NA	Non-significant	7.77591e+06	7.62869e+06	7.62326e+06	8.10223e+06	7.73671e+06	8.33386e+06	8.23498e+06	7.98474e+06	7.55301e+06	2.55043e+06	2.36948e+06	2.68672e+06	2.11669e+06	2.12593e+06	2.60786e+06	2.11128e+06	2.49505e+06	2.05906e+06	1.94647e+06	2.50035e+06	2.4842e+06
11.163_779.54635	1.0167	0.780267	0.905048	0.266752	kd_1:control	POS	11.163	779.546	C44 H78 N O8 P	Pc(18:3(9z,12z,15z)/18:2(9z,12z))	-0.000155609	-0.199615	NA	level4	ChemSpider	NA	HMDB0008204	Lipids and lipid-like molecules	Glycerophosphocholines	Glycerophospholipids	Glycerophospholipids[GP]	NA	NA	NA	Non-significant	2.50101e+07	2.63147e+07	2.66877e+07	2.70594e+07	2.62324e+07	2.7966e+07	2.7299e+07	2.69523e+07	2.73327e+07	8.93096e+06	8.52443e+06	9.0109e+06	7.17324e+06	8.06805e+06	9.24709e+06	8.00634e+06	8.88084e+06	9.1413e+06	9.00424e+06	1.13208e+07	1.15715e+07
11.174_717.53064	0.9233	0.305123	0.530282	0.722309	kd_1:control	POS	11.174	717.531	C39 H76 N O8 P	1-palmitoyl-2-oleoyl-sn-glycero-3-phosphoethanolamine	-0.000212796	-0.296567	NA	level4	ChemSpider	C13877	HMDB0008927	Lipids and lipid-like molecules	Glycerophosphoethanolamines	Glycerophospholipids	Amines and derivatives	NA	NA	NA	Non-significant	5.9912e+07	6.00594e+07	6.04452e+07	6.35322e+07	6.10849e+07	6.55454e+07	6.44722e+07	6.26015e+07	6.29058e+07	2.23865e+07	2.04031e+07	2.19308e+07	1.83922e+07	1.81371e+07	2.14455e+07	1.66662e+07	2.04853e+07	1.7167e+07	1.72474e+07	2.15296e+07	2.19907e+07
11.181_737.49935	0.9927	0.974173	0.989614	0.165047	kd_1:control	POS	11.181	737.499	C41 H72 N O8 P	(6z,9z,21r)-27-amino-24-hydroxy-24-oxido-18-oxo-19,23,25-trioxa-24lambda~5~-phosphaheptacosa-6,9-dien-21-yl (9z,12z,15z)-9,12,15-octadecatrienoate	-0.000209235	-0.283709	NA	level4	ChemSpider	NA	HMDB0009095	Lipids and lipid-like molecules	Glycerophosphoethanolamines	Glycerophospholipids	Amines and derivatives	NA	NA	NA	Non-significant	6.77557e+06	6.85194e+06	6.77412e+06	6.92336e+06	6.91094e+06	7.01125e+06	7.58563e+06	7.4076e+06	5.77695e+06	2.03102e+06	1.70319e+06	2.08203e+06	1.3289e+06	1.72367e+06	1.82981e+06	1.37681e+06	2.16293e+06	1.94702e+06	1.72507e+06	2.19825e+06	2.26949e+06
11.197_699.56455	1.2382	0.02331	0.113964	1.3067	kd_1:control	POS	11.197	699.565	C40 H77 N O8	N-(hexadecanoyl)-beta-d-galactosylsphingosine	-0.000365626	-0.522647	NA	level4	ChemSpider	NA	NA	NA	NA	NA	NA	NA	NA	NA	Non-significant	5.11815e+06	4.69997e+06	4.95307e+06	5.10399e+06	4.88986e+06	5.66659e+06	6.08623e+06	4.97845e+06	5.92484e+06	2.30401e+06	2.34168e+06	1.96465e+06	1.96872e+06	2.5869e+06	2.51097e+06	2.45056e+06	3.07415e+06	2.48519e+06	2.23397e+06	2.92033e+06	1.88052e+06
11.232_755.54582	0.9211	0.579388	0.777147	0.375478	kd_1:control	POS	11.232	755.546	C42 H78 N O8 P	1-palmitoyl-2-[(9z,12z,15z)-octadecatrienoyl]-sn-glycero-3-phosphocholine	-0.000686026	-0.907986	NA	level4	ChemSpider	NA	HMDB0007975	Lipids and lipid-like molecules	Glycerophosphocholines	Glycerophospholipids	Glycerophospholipids[GP]	NA	NA	NA	Non-significant	3.28019e+07	3.07031e+07	3.06893e+07	3.2347e+07	2.54787e+07	3.28515e+07	3.07587e+07	3.09735e+07	3.23496e+07	1.06484e+07	8.26685e+06	9.1853e+06	7.18884e+06	8.54388e+06	1.00186e+07	5.01109e+06	8.93038e+06	8.30665e+06	9.54345e+06	1.16037e+07	1.09803e+07
11.238_763.51455	0.9411	0.639927	0.819079	0.514692	kd_1:control	POS	11.238	763.515	C43 H74 N O8 P	1-hexadecanoyl-2-(4z,7z,10z,13z,16z,19z-docosahexaenoyl)-sn-glycero-3-phosphoethanolamine	-0.000657211	-0.86077	NA	level4	ChemSpider	NA	HMDB0008946	Lipids and lipid-like molecules	Glycerophosphoethanolamines	Glycerophospholipids	Amines and derivatives	NA	NA	NA	Non-significant	9.80471e+06	9.59717e+06	9.39068e+06	1.00079e+07	9.84186e+06	1.0786e+07	9.84611e+06	9.68868e+06	1.10151e+07	2.87569e+06	2.40251e+06	2.60963e+06	1.86398e+06	2.23909e+06	2.2866e+06	2.30816e+06	2.34404e+06	2.57578e+06	2.28528e+06	3.00927e+06	3.14522e+06
11.297_677.53536	0.4142	0.00528	0.041638	1.57857	kd_1:control	POS	11.297	677.535	C37 H76 N O7 P	25-amino-22-hydroxy-22-oxido-17,21,23-trioxa-22lambda~5~-phosphapentacosan-19-yl palmitate	-0.00058108	-0.857637	NA	level4	ChemSpider	NA	NA	NA	NA	NA	NA	NA	NA	NA	Down	2.26898e+06	1.82371e+06	1.94637e+06	2.00699e+06	1.84535e+06	2.22245e+06	1.95605e+06	2.08553e+06	1.88559e+06	616278	562512	526352	413929	250592	268762	132684	225748	98690.6	209726	261893	290546
11.298_675.51964	0.4142	0.00528	0.041638	1.57857	kd_1:control	POS	11.298	675.52	C37 H74 N O7 P	1-(hexadec-1-enyl)-2-hexadecanoyl-sn-glycero-3-phosphoethanolamine	-0.000654714	-0.9692	NA	level4	ChemSpider	NA	HMDB0011158	Lipids and lipid-like molecules	Glycerophosphoethanolamines	Glycerophospholipids	Amines and derivatives	NA	NA	NA	Down	1.24383e+06	1.90969e+06	1.94637e+06	2.00699e+06	1.84535e+06	2.22245e+06	1.95605e+06	2.08553e+06	2.08022e+06	616278	562512	526352	413929	250592	268762	132684	225748	105619	209726	261893	290546
11.356_727.51225	1.0304	0.674379	0.843273	0.315059	kd_1:control	POS	11.356	727.512	C40 H74 N O8 P	1-tetradecanoyl-2-[(9z,12z,15z)-octadecatrienoyl]-sn-glycero-3-phosphocholine	-0.0029499	-4.05476	NA	level4	ChemSpider	NA	HMDB0007876	Lipids and lipid-like molecules	Glycerophosphocholines	Glycerophospholipids	Glycerophospholipids[GP]	NA	NA	NA	Non-significant	1.33787e+07	1.27623e+07	1.36525e+07	1.42959e+07	1.23143e+07	1.35706e+07	1.29273e+07	1.38461e+07	1.32298e+07	8.70761e+06	9.403e+06	9.7462e+06	6.86543e+06	8.85768e+06	8.62565e+06	8.64413e+06	9.65177e+06	8.06487e+06	7.48725e+06	8.11682e+06	9.21316e+06
11.364_705.53072	0.9965	0.97955	0.992787	0.127662	kd_1:control	POS	11.364	705.531	C38 H76 N O8 P	(9r)-6-hydroxy-6-oxido-12-oxo-5,7,11-trioxa-2-aza-6lambda~5~-phosphaheptacosan-9-yl palmitate	-0.000132626	-0.187981	NA	level4	ChemSpider	NA	HMDB0010567	Lipids and lipid-like molecules	Glycerophosphoethanolamines	Glycerophospholipids	Amines and derivatives	NA	NA	NA	Non-significant	1.8066e+08	1.64388e+08	1.70751e+08	1.78633e+08	1.64502e+08	1.69545e+08	1.62073e+08	1.77579e+08	1.6832e+08	9.1979e+07	9.82961e+07	9.93573e+07	8.17145e+07	9.12907e+07	9.45937e+07	8.70317e+07	9.71333e+07	8.4377e+07	8.21398e+07	9.53494e+07	9.1394e+07
11.379_805.56214	1.104	0.048859	0.181484	1.29594	kd_1:control	POS	11.379	805.562	C46 H80 N O8 P	1-palmitoyl-2-docosahexaenoyl-sn-glycero-3-phosphocholine	-1.01707e-05	-0.0126256	NA	level4	ChemSpider	NA	HMDB0007991	Lipids and lipid-like molecules	Glycerophosphocholines	Glycerophospholipids	Glycerophospholipids[GP]	NA	NA	NA	Non-significant	1.65936e+07	1.5928e+07	1.69242e+07	1.80718e+07	1.625e+07	1.71747e+07	1.61165e+07	1.76683e+07	1.61269e+07	9.4907e+06	9.03623e+06	8.852e+06	8.09636e+06	9.43717e+06	1.01549e+07	9.6843e+06	9.88987e+06	9.93545e+06	1.0579e+07	1.15658e+07	1.16984e+07
11.38_763.55055	1.1066	0.180337	0.400361	0.986804	kd_1:control	POS	11.38	763.551	C44 H78 N O7 P	Pc(18:4(6z,9z,12z,15z)/p-18:1(11z))	-0.00104153	-1.36406	NA	level4	ChemSpider	NA	HMDB0008260	Lipids and lipid-like molecules	Glycerophosphocholines	Glycerophospholipids	Glycerophospholipids[GP]	NA	NA	NA	Non-significant	1.8657e+06	2.0132e+06	2.02818e+06	2.23606e+06	2.01804e+06	2.2294e+06	2.00443e+06	2.20052e+06	2.10575e+06	1.16112e+06	1.3733e+06	1.26429e+06	1.02999e+06	1.29925e+06	1.36025e+06	1.35879e+06	1.32534e+06	1.38541e+06	1.38385e+06	1.30802e+06	1.53322e+06
11.4_721.50436	1.0158	0.822115	0.924057	0.205168	kd_1:control	POS	11.4	721.504	C41 H72 N O7 P	(15z,19r)-25-amino-22-hydroxy-22-oxido-17,21,23-trioxa-22lambda~5~-phosphapentacos-15-en-19-yl (5z,8z,11z,14z,17z)-5,8,11,14,17-icosapentaenoate	-0.000279159	-0.386912	NA	level4	ChemSpider	NA	HMDB0011354	Lipids and lipid-like molecules	Glycerophosphoethanolamines	Glycerophospholipids	Amines and derivatives	NA	NA	NA	Non-significant	6.95383e+06	6.7911e+06	7.11896e+06	7.42893e+06	6.7669e+06	7.20263e+06	6.72492e+06	6.87599e+06	7.21661e+06	3.55144e+06	3.32504e+06	3.24341e+06	2.73373e+06	3.53475e+06	3.11729e+06	2.91615e+06	3.48808e+06	2.96121e+06	3.38576e+06	3.3594e+06	3.68453e+06
11.413_831.57799	1.2823	0.005786	0.044629	1.59988	kd_1:control	POS	11.413	831.578	C48 H82 N O8 P	1-[(9z)-octadecenoyl]-2-[(4z,7z,10z,13z,16z,19z)-docosahexaenoyl]-sn-glycero-3-phosphocholine	0.000188893	0.22715	NA	level4	ChemSpider	NA	HMDB0008123	Lipids and lipid-like molecules	Glycerophosphocholines	Glycerophospholipids	Glycerophospholipids[GP]	NA	NA	NA	Up	7.4589e+06	7.19026e+06	7.75973e+06	7.72191e+06	7.13897e+06	7.72046e+06	7.3434e+06	7.60979e+06	7.36525e+06	3.91546e+06	3.89184e+06	4.02018e+06	3.34842e+06	4.75197e+06	4.79139e+06	4.84917e+06	5.06777e+06	4.64736e+06	4.93436e+06	4.51012e+06	5.05838e+06
11.434_753.52838	1.0765	0.296092	0.521601	0.748094	kd_1:control	POS	11.434	753.528	C42 H76 N O8 P	1-tetradecanoyl-2-[(5z,8z,11z,14z)-eicosatetraenoyl]-sn-glycero-3-phosphocholine	-0.00247021	-3.27818	NA	level4	ChemSpider	NA	HMDB0007883	Lipids and lipid-like molecules	Glycerophosphocholines	Glycerophospholipids	Glycerophospholipids[GP]	NA	NA	NA	Non-significant	2.09127e+07	1.93071e+07	2.03054e+07	1.98483e+07	1.92069e+07	1.9518e+07	1.90405e+07	1.89999e+07	1.95063e+07	1.68592e+07	1.96535e+07	1.81825e+07	1.47749e+07	1.9237e+07	1.81614e+07	1.78059e+07	1.958e+07	1.89989e+07	1.62476e+07	1.6368e+07	1.71952e+07
11.437_731.54664	1.0434	0.342216	0.571649	0.685713	kd_1:control	POS	11.437	731.547	C40 H78 N O8 P	1-tetradecanoyl-2-[(9z)-octadecenoyl]-sn-glycero-3-phosphocholine	0.000135182	0.184789	NA	level4	ChemSpider	NA	HMDB0007873	Lipids and lipid-like molecules	Glycerophosphocholines	Glycerophospholipids	Glycerophospholipids[GP]	NA	NA	NA	Non-significant	3.60299e+08	3.3984e+08	3.618e+08	3.4867e+08	3.4273e+08	3.55869e+08	3.38223e+08	3.42524e+08	3.49104e+08	2.02892e+08	2.04049e+08	2.09916e+08	1.81336e+08	2.12749e+08	2.05548e+08	1.94574e+08	2.19979e+08	1.97048e+08	1.86232e+08	1.95112e+08	2.45018e+08
11.448_310.14422	0.9124	0.813233	0.920609	0.315492	kd_1:control	POS	11.448	310.144	C17 H18 N4 O2	Lersivirine	0.00124657	4.01934	NA	level4	ChemSpider	NA	NA	NA	NA	NA	NA	NA	NA	NA	Non-significant	2.62393e+06	2.72617e+06	2.76054e+06	2.67978e+06	2.77105e+06	2.67273e+06	2.92309e+06	2.78276e+06	2.60136e+06	2.14831e+06	2.23959e+06	2.06832e+06	916278	1.8381e+06	1.0467e+06	1.71934e+06	2.1227e+06	1.13723e+06	1.63466e+06	1.43647e+06	2.28612e+06
11.45_728.58365	1.0016	0.841886	0.936462	0.159106	kd_1:control	POS	11.45	728.584	C41 H81 N2 O6 P	N-oleoylsphingosine-1-phosphocholine	0.000429312	0.589242	NA	level4	ChemSpider	NA	HMDB0012101	Lipids and lipid-like molecules	Phosphosphingolipids	Sphingolipids	Sphingolipids[SP]	NA	NA	NA	Non-significant	1.87465e+06	1.77376e+06	1.81062e+06	1.68084e+06	1.60431e+06	1.87389e+06	1.62171e+06	1.7557e+06	1.58872e+06	756037	977947	770773	857236	453256	1.00124e+06	850264	1.06271e+06	995502	938640	952865	991735
11.459_689.49921	1.0487	0.593728	0.788283	0.398928	kd_1:control	POS	11.459	689.499	C37 H72 N O8 P	1-myristoyl-2-oleoyl-sn-glycero-3-phosphoethanolamine	-0.000347696	-0.504272	NA	level4	ChemSpider	NA	HMDB0008828	Lipids and lipid-like molecules	Glycerophosphoethanolamines	Glycerophospholipids	Amines and derivatives	NA	NA	NA	Non-significant	1.63563e+07	1.42042e+07	1.60471e+07	1.5891e+07	1.36338e+07	1.43891e+07	1.51515e+07	1.55475e+07	1.38451e+07	6.79863e+06	7.09406e+06	7.13624e+06	5.44666e+06	7.02103e+06	6.82602e+06	5.98962e+06	7.92744e+06	6.39669e+06	5.90444e+06	6.35031e+06	5.89137e+06
11.462_789.53071	1.1518	0.107509	0.286881	1.08521	kd_1:control	POS	11.462	789.531	C45 H76 N O8 P	(2r)-3-{[(2-aminoethoxy)(hydroxy)phosphoryl]oxy}-2-[(9z,12z)-9,12-octadecadienoyloxy]propyl (7z,10z,13z,16z,19z)-7,10,13,16,19-docosapentaenoate	-0.00014397	-0.182349	NA	level4	ChemSpider	NA	HMDB0009654	Lipids and lipid-like molecules	Glycerophosphoethanolamines	Glycerophospholipids	Amines and derivatives	NA	NA	NA	Non-significant	6.27185e+06	6.20344e+06	6.28091e+06	6.31689e+06	5.84669e+06	6.18035e+06	5.6412e+06	5.3357e+06	5.6389e+06	2.72617e+06	2.52858e+06	2.88079e+06	2.16899e+06	3.05728e+06	2.83094e+06	2.70714e+06	3.27368e+06	2.95868e+06	2.27868e+06	2.54826e+06	3.01639e+06
11.502_475.30648	1.0041	0.940524	0.975389	0.0686581	kd_1:control	POS	11.502	475.306	C31 H41 N O3	(z)-n-[(4z,7z,10z,13z,16z,19z)-1-hydroxy-4,7,10,13,16,19-docosahexaen-1-ylidene]-l-phenylalanine	-0.00215955	-4.54347	NA	level4	ChemSpider	NA	HMDB0062333	Organic acids and derivatives	Amino acids, peptides, and analogues	Carboxylic acids and derivatives	Amino acids, peptides, and analogues	NA	NA	NA	Non-significant	1.86813e+06	1.94069e+06	1.96536e+06	1.9143e+06	1.77362e+06	2.14215e+06	2.02066e+06	2.06203e+06	1.96514e+06	1.15341e+06	1.1284e+06	679991	682825	1.03628e+06	1.07276e+06	928786	621844	623311	1.01928e+06	671025	588737
11.529_739.51561	1.0871	0.364595	0.591444	0.667843	kd_1:control	POS	11.529	739.516	C41 H74 N O8 P	1-hexadecanoyl-2-(5z,8z,11z,14z-icosatetraenoyl)-sn-glycero-3-phosphoethanolamine	0.000402515	0.544296	NA	level4	ChemSpider	NA	HMDB0008937	Lipids and lipid-like molecules	Glycerophosphoethanolamines	Glycerophospholipids	Amines and derivatives	NA	NA	NA	Non-significant	1.23652e+07	1.23586e+07	1.27313e+07	1.27025e+07	1.1803e+07	1.24457e+07	1.32012e+07	1.21098e+07	1.18491e+07	3.94794e+06	3.7718e+06	4.24832e+06	2.98077e+06	4.12573e+06	3.74126e+06	3.8185e+06	4.56474e+06	3.84827e+06	3.65328e+06	4.60706e+06	4.22433e+06
11.536_757.56195	0.9798	0.727452	0.876257	0.277271	kd_1:control	POS	11.536	757.562	C42 H80 N O8 P	Pc	-0.000201274	-0.265687	NA	level4	ChemSpider	NA	HMDB0007973	Lipids and lipid-like molecules	Glycerophosphocholines	Glycerophospholipids	Glycerophospholipids[GP]	NA	NA	NA	Non-significant	4.41933e+08	4.59728e+08	5.16338e+08	4.64309e+08	4.39498e+08	4.74519e+08	4.87947e+08	4.45222e+08	4.24691e+08	1.73739e+08	1.74164e+08	1.7704e+08	1.49221e+08	1.6956e+08	1.58778e+08	1.51447e+08	1.80758e+08	1.45459e+08	1.48419e+08	1.73999e+08	1.70848e+08
11.542_719.54625	0.9957	0.933322	0.971923	0.107983	kd_1:control	POS	11.542	719.546	C39 H78 N O8 P	Mfcd00042876	-0.000249929	-0.347342	NA	level4	ChemSpider	NA	NA	NA	NA	NA	NA	NA	NA	NA	Non-significant	3.83958e+07	4.20771e+07	4.02783e+07	4.18485e+07	3.90755e+07	4.28046e+07	4.58497e+07	3.96394e+07	3.83991e+07	1.04121e+07	1.01865e+07	1.10712e+07	8.97018e+06	1.03939e+07	9.90024e+06	8.69229e+06	1.14799e+07	9.02852e+06	8.36521e+06	1.16992e+07	1.0059e+07
11.545_715.51536	0.9683	0.741803	0.884892	0.260294	kd_1:control	POS	11.545	715.515	C39 H74 N O8 P	1-palmitoyl-2-linoleoyl pe	0.000155145	0.21683	NA	level4	ChemSpider	NA	HMDB0008928	Lipids and lipid-like molecules	Glycerophosphoethanolamines	Glycerophospholipids	Amines and derivatives	NA	NA	NA	Non-significant	3.83958e+07	4.20771e+07	4.02783e+07	4.7027e+07	3.90755e+07	4.28046e+07	4.58497e+07	4.53492e+07	3.83991e+07	1.37523e+07	1.24586e+07	1.46246e+07	1.09313e+07	1.37237e+07	9.90024e+06	1.18552e+07	1.46468e+07	9.02852e+06	1.12442e+07	1.36588e+07	1.33604e+07
11.547_819.57839	1.4955	0.231235	0.457408	0.773338	kd_1:control	POS	11.547	819.578	C47 H82 N O8 P	(23r)-29-amino-26-hydroxy-26-oxido-20-oxo-21,25,27-trioxa-26lambda~5~-phosphanonacosan-23-yl (4z,7z,10z,13z,16z,19z)-4,7,10,13,16,19-docosahexaenoate	0.000587158	0.716415	NA	level4	ChemSpider	NA	HMDB0009243	Lipids and lipid-like molecules	Glycerophosphoethanolamines	Glycerophospholipids	Amines and derivatives	NA	NA	NA	Non-significant	994043	1.24615e+06	936171	1.05472e+06	1.04965e+06	1.27074e+06	1.31371e+06	946981	1.00948e+06	134927	72939.1	123315	77182.1	126075	126405	95092.2	263144	85625.1	119030	139708	170228
11.548_534.42646	1.3625	0.136575	0.334324	0.987732	kd_1:control	POS	11.548	534.426	C33 H58 O5	(2s)-1-(dodecanoyloxy)-3-hydroxy-2-propanyl (9z,12z,15z)-9,12,15-octadecatrienoate	-0.00196085	-3.66906	NA	level4	ChemSpider	NA	NA	NA	NA	NA	NA	NA	NA	NA	Non-significant	3.53398e+06	3.6043e+06	3.58125e+06	3.45491e+06	3.17842e+06	3.56637e+06	4.45679e+06	3.50657e+06	3.27282e+06	1.92198e+06	2.63278e+06	2.09604e+06	1.8302e+06	3.03155e+06	2.56756e+06	2.01819e+06	3.93841e+06	2.34027e+06	1.95283e+06	2.32565e+06	1.83833e+06
11.548_537.51241	1.3365	0.126771	0.319701	0.978594	kd_1:control	POS	11.548	537.512	C34 H67 N O3	Ceramide (d18:1/16:0)	0.000312332	0.581069	NA	level4	ChemSpider	NA	HMDB0004949	Lipids and lipid-like molecules	Ceramides	Sphingolipids	Sphingolipids[SP]	NA	NA	NA	Non-significant	7.6701e+06	8.59469e+06	8.37865e+06	8.21593e+06	7.4249e+06	8.45564e+06	9.87834e+06	8.07134e+06	8.09446e+06	5.4994e+06	6.73006e+06	6.19187e+06	4.70006e+06	7.51532e+06	6.77484e+06	5.90071e+06	1.07103e+07	7.30668e+06	6.04033e+06	8.40995e+06	5.06341e+06
11.551_368.34433	1.0009	0.986342	0.994386	0.14048	kd_1:control	POS	11.551	368.344	C27 H44	(5z,7e)-9,10-secocholesta-5,7,10-triene	2.66772e-05	0.0724247	NA	level4	ChemSpider	NA	NA	NA	NA	NA	NA	NA	NA	NA	Non-significant	6.31952e+07	6.59146e+07	6.18974e+07	6.7887e+07	6.14077e+07	6.64197e+07	6.74558e+07	6.34824e+07	5.88525e+07	1.70972e+07	1.49742e+07	1.75097e+07	1.26784e+07	1.60906e+07	1.59437e+07	1.20615e+07	1.8218e+07	1.42141e+07	1.19498e+07	1.81611e+07	1.51909e+07
11.551_560.44180	1.1417	0.541133	0.743372	0.521572	kd_1:control	POS	11.551	560.442	C35 H60 O5	(2s)-1-hydroxy-3-[(9z)-9-tetradecenoyloxy]-2-propanyl (9z,12z,15z)-9,12,15-octadecatrienoate	-0.00227132	-4.05271	NA	level4	ChemSpider	NA	HMDB0007047	Lipids and lipid-like molecules	Lineolic acids and derivatives	Fatty Acyls	Fatty acyls[FA]	NA	NA	NA	Non-significant	1.38888e+06	1.282e+06	1.13543e+06	1.01493e+06	1.15651e+06	1.81089e+06	1.62898e+06	1.17853e+06	1.12401e+06	701095	634538	745459	543460	809445	628133	528289	1.03049e+06	700053	1.09469e+06	813865	617553
11.551_791.58315	1.0505	0.622898	0.805821	0.395008	kd_1:control	POS	11.551	791.583	C46 H82 N O7 P	Docosahexaenoyl paf c-16	0.000263406	0.332759	NA	level4	ChemSpider	NA	HMDB0013409	Lipids and lipid-like molecules	Glycerophosphocholines	Glycerophospholipids	Glycerophospholipids[GP]	NA	NA	NA	Non-significant	5.48527e+06	6.04839e+06	5.4507e+06	5.79941e+06	5.53599e+06	6.03673e+06	6.7954e+06	5.39961e+06	5.35404e+06	1.28769e+06	1.14206e+06	1.31538e+06	802672	1.15082e+06	1.29743e+06	1.07722e+06	1.25214e+06	1.11067e+06	1.11458e+06	1.44726e+06	1.59822e+06
11.556_807.57809	1.1097	0.151844	0.356121	0.963822	kd_1:control	POS	11.556	807.578	C46 H82 N O8 P	1-hexadecanoyl-2-[(7z,10z,13z,16z,19z)-docosapentaenoyl]-sn-glycero-3-phosphocholine	0.000288898	0.357733	NA	level4	ChemSpider	NA	HMDB0007990	Lipids and lipid-like molecules	Glycerophosphocholines	Glycerophospholipids	Glycerophospholipids[GP]	NA	NA	NA	Non-significant	1.03866e+08	1.11599e+08	1.00992e+08	1.078e+08	1.03067e+08	1.13284e+08	1.15492e+08	1.06021e+08	9.88795e+07	2.47797e+07	2.49201e+07	2.53295e+07	2.1594e+07	2.71331e+07	2.59682e+07	2.38662e+07	3.02556e+07	2.46455e+07	2.4536e+07	3.00232e+07	3.04452e+07
11.569_765.53063	1.0976	0.270759	0.498916	0.777589	kd_1:control	POS	11.569	765.531	C43 H76 N O8 P	1-oleoyl-2-arachidonoyl-sn-glycerol-3-phosphoethanolamine	-0.000222608	-0.290789	NA	level4	ChemSpider	NA	HMDB0009069	Lipids and lipid-like molecules	Glycerophosphoethanolamines	Glycerophospholipids	Amines and derivatives	NA	NA	NA	Non-significant	3.35035e+07	3.56642e+07	3.23458e+07	3.46576e+07	3.30155e+07	3.55502e+07	3.58167e+07	3.49812e+07	3.17506e+07	9.13569e+06	8.99499e+06	9.56953e+06	7.50817e+06	1.00851e+07	9.04146e+06	8.57169e+06	1.09458e+07	8.51654e+06	8.39582e+06	9.36737e+06	1.04031e+07
11.605_789.56690	1.1593	0.071125	0.22266	1.27673	kd_1:control	POS	11.605	789.567	C46 H80 N O7 P	Pc(20:5(5z,8z,11z,14z,17z)/p-18:1(11z))	-0.000338641	-0.428895	NA	level4	ChemSpider	NA	HMDB0008523	Lipids and lipid-like molecules	Glycerophosphocholines	Glycerophospholipids	Glycerophospholipids[GP]	NA	NA	NA	Non-significant	1.05032e+07	1.07676e+07	1.02349e+07	1.1223e+07	1.05063e+07	1.12082e+07	1.10615e+07	1.05709e+07	1.00337e+07	4.93804e+06	4.84612e+06	4.42152e+06	3.84669e+06	5.30547e+06	5.33802e+06	4.97628e+06	5.30845e+06	4.71779e+06	5.0447e+06	5.49798e+06	5.42922e+06
11.622_704.58306	1.0133	0.932684	0.971685	0.0813794	kd_1:control	POS	11.622	704.583	C39 H81 N2 O6 P	N-palmitoyldihydrosphingomyelin	-0.000167392	-0.237576	NA	level4	ChemSpider	NA	HMDB0010168	Lipids and lipid-like molecules	Phosphosphingolipids	Sphingolipids	Sphingolipids[SP]	NA	NA	NA	Non-significant	2.27269e+06	2.04409e+06	2.08199e+06	2.47598e+06	2.28985e+06	2.42629e+06	2.40943e+06	2.33578e+06	2.29747e+06	1.14022e+06	1.21666e+06	1.0081e+06	856644	1.12613e+06	983966	865153	1.30232e+06	847917	855498	1.04321e+06	975032
11.623_689.53564	0.9709	0.736102	0.880774	0.289824	kd_1:control	POS	11.623	689.536	C38 H76 N O7 P	1-tetradecyl-2-[(9z)-hexadecenoyl]-sn-glycero-3-phosphocholine	-0.000299151	-0.433844	NA	level4	ChemSpider	NA	HMDB0013402	Lipids and lipid-like molecules	Glycerophosphocholines	Glycerophospholipids	Glycerophospholipids[GP]	NA	NA	NA	Non-significant	3.01194e+07	2.80032e+07	2.69775e+07	3.18219e+07	2.82772e+07	2.92339e+07	2.95284e+07	2.92657e+07	2.85197e+07	1.56403e+07	1.58816e+07	1.54731e+07	1.22849e+07	1.50031e+07	1.44346e+07	1.2463e+07	1.56529e+07	1.28922e+07	1.25098e+07	1.44548e+07	1.34839e+07
11.633_833.59358	1.1961	0.088744	0.25086	1.12339	kd_1:control	POS	11.633	833.594	C48 H84 N O8 P	1-stearoyl-2-docosahexanoyl-sn-glycero-3-phosphocholine	0.000126621	0.151898	NA	level4	ChemSpider	NA	HMDB0008727	Lipids and lipid-like molecules	Glycerophosphocholines	Glycerophospholipids	Glycerophospholipids[GP]	NA	NA	NA	Non-significant	1.16223e+07	1.07722e+07	1.10314e+07	1.15545e+07	1.11169e+07	1.22026e+07	1.34658e+07	1.13152e+07	1.13397e+07	5.67998e+06	6.41675e+06	5.61205e+06	4.58508e+06	7.14026e+06	7.03507e+06	5.64039e+06	6.85015e+06	5.46022e+06	5.82885e+06	6.1602e+06	7.31727e+06
11.642_747.51970	0.9945	0.972904	0.988895	0.155204	kd_1:control	POS	11.642	747.52	C43 H74 N O7 P	1-(1z-hexadecenyl)-2-(4z,7z,10z,13z,16z,19z-docosahexaenoyl)-sn-glycero-3-phosphoethanolamine	-0.000587855	-0.786406	NA	level4	ChemSpider	NA	HMDB0005780	Lipids and lipid-like molecules	Glycerophosphoethanolamines	Glycerophospholipids	Amines and derivatives	NA	NA	NA	Non-significant	2.62299e+07	2.43585e+07	2.49552e+07	2.60245e+07	2.53438e+07	2.53794e+07	2.66203e+07	2.61622e+07	2.56203e+07	1.04865e+07	1.01992e+07	1.07463e+07	8.0722e+06	9.99904e+06	9.65002e+06	8.63691e+06	1.10025e+07	9.28623e+06	8.89003e+06	1.10966e+07	1.11702e+07
11.657_783.57761	1.007	0.916659	0.968592	0.155435	kd_1:control	POS	11.657	783.578	C44 H82 N O8 P	1-oleoyl-2-linoleoyl-sn-glycero-3-phosphocholine	-0.000193906	-0.247463	NA	level4	ChemSpider	NA	HMDB0008105	Lipids and lipid-like molecules	Glycerophosphocholines	Glycerophospholipids	Glycerophospholipids[GP]	NA	NA	NA	Non-significant	5.36924e+07	4.95189e+07	5.04777e+07	5.18699e+07	5.22531e+07	5.25287e+07	5.44477e+07	5.29859e+07	5.25524e+07	2.58348e+07	2.40373e+07	2.54112e+07	2.20392e+07	2.42225e+07	2.57699e+07	2.17066e+07	2.63049e+07	2.28494e+07	2.32451e+07	2.79894e+07	2.79769e+07
11.663_716.58271	0.9755	0.722683	0.873246	0.174053	kd_1:control	POS	11.663	716.583	C40 H81 N2 O6 P	C17 sphingomyelin (d18:1/17:0)	-0.000517031	-0.721522	NA	level4	ChemSpider	NA	HMDB0240609	Lipids and lipid-like molecules	Phosphosphingolipids	Sphingolipids	Sphingolipids[SP]	NA	NA	NA	Non-significant	2.41474e+06	1.98783e+06	1.82382e+06	2.46382e+06	1.99783e+06	2.02287e+06	2.05904e+06	2.00182e+06	2.2539e+06	870537	809407	863375	801089	747644	820298	654174	1.04049e+06	927876	716524	1.1732e+06	749917
11.676_815.58268	1.2813	0.005167	0.041207	1.48506	kd_1:control	POS	11.676	815.583	C48 H82 N O7 P	3-[(4z,7z,10z,13z,16z,19z)-4,7,10,13,16,19-docosahexaenoyloxy]-2-[(1z,11z)-1,11-octadecadien-1-yloxy]propyl 2-(trimethylammonio)ethyl phosphate	-0.000209882	-0.257339	NA	level4	ChemSpider	NA	HMDB0008753	Lipids and lipid-like molecules	Glycerophosphocholines	Glycerophospholipids	Glycerophospholipids[GP]	NA	NA	NA	Up	2.68903e+06	2.52889e+06	2.66617e+06	2.62182e+06	2.92175e+06	2.75444e+06	2.89142e+06	2.6876e+06	2.73157e+06	1.21721e+06	1.04644e+06	1.2066e+06	1.101e+06	1.41121e+06	1.61922e+06	1.50506e+06	1.32182e+06	1.2812e+06	1.19119e+06	1.38773e+06	1.39743e+06
11.679_741.53032	1.0015	0.925367	0.970536	0.107579	kd_1:control	POS	11.679	741.53	C41 H76 N O8 P	1-oleoyl-2-linoleyl-sn-glycero-3-phosphoethanolamine	-0.000538924	-0.726772	NA	level4	ChemSpider	NA	HMDB0009060	Lipids and lipid-like molecules	Glycerophosphoethanolamines	Glycerophospholipids	Amines and derivatives	NA	NA	NA	Non-significant	1.15293e+07	1.01893e+07	1.10357e+07	1.13675e+07	6.83403e+06	1.20946e+07	1.12801e+07	1.05073e+07	1.11568e+07	4.40012e+06	5.16233e+06	4.61282e+06	4.15495e+06	3.96577e+06	4.62107e+06	3.82185e+06	5.94854e+06	5.21564e+06	3.83057e+06	4.8246e+06	4.5357e+06
11.696_715.55147	0.9085	0.261697	0.48964	0.790853	kd_1:control	POS	11.696	715.551	C40 H78 N O7 P	1-(1z-hexadecenyl)-2-(9z-hexadecenoyl)-sn-glycero-3-phosphocholine	-0.000116307	-0.162541	NA	level4	ChemSpider	NA	HMDB0011207	Lipids and lipid-like molecules	Glycerophosphocholines	Glycerophospholipids	Glycerophospholipids[GP]	NA	NA	NA	Non-significant	4.45521e+07	3.9866e+07	4.38406e+07	4.51914e+07	4.65489e+07	4.62897e+07	4.43873e+07	4.44026e+07	4.25728e+07	2.36068e+07	2.30427e+07	2.35584e+07	1.90959e+07	1.92198e+07	2.23169e+07	1.74397e+07	2.21552e+07	1.88383e+07	1.96877e+07	2.34313e+07	2.12402e+07
11.705_773.53560	0.8885	0.778273	0.904819	0.427339	kd_1:control	POS	11.705	773.536	C45 H76 N O7 P	1-(1z,9z-octadecadienyl)-2-(4z,7z,10z,13z,16z,19z-docosahexaenoyl)-sn-glycero-3-phosphoethanolamine	-0.000340347	-0.439988	NA	level4	ChemSpider	NA	HMDB0011460	Lipids and lipid-like molecules	Glycerophosphoethanolamines	Glycerophospholipids	Amines and derivatives	NA	NA	NA	Non-significant	6.17321e+06	5.39446e+06	5.55207e+06	5.83829e+06	6.1297e+06	6.15245e+06	5.64757e+06	5.78106e+06	5.96052e+06	2.44712e+06	2.19694e+06	4.26455e+06	1.68424e+06	2.26252e+06	2.65629e+06	2.09692e+06	2.39605e+06	2.17926e+06	2.052e+06	2.62514e+06	2.55506e+06
11.729_673.50409	0.8518	0.19743	0.420935	0.917028	kd_1:control	POS	11.729	673.504	C37 H72 N O7 P	(2r)-3-{[(2-aminoethoxy)(hydroxy)phosphoryl]oxy}-2-[(1z)-1-hexadecen-1-yloxy]propyl (9z)-9-hexadecenoate	-0.000547936	-0.81356	NA	level4	ChemSpider	NA	HMDB0008982	Lipids and lipid-like molecules	Glycerophosphoethanolamines	Glycerophospholipids	Amines and derivatives	NA	NA	NA	Non-significant	8.73026e+06	8.12063e+06	8.57004e+06	1.01073e+07	8.85893e+06	9.6501e+06	8.78133e+06	8.33978e+06	8.66571e+06	3.59402e+06	3.73288e+06	3.71921e+06	2.64549e+06	2.78161e+06	3.26551e+06	2.41809e+06	3.19736e+06	3.16402e+06	2.88102e+06	3.57813e+06	2.98445e+06
11.736_745.56213	0.9746	0.816976	0.921844	0.232965	kd_1:control	POS	11.736	745.562	C41 H80 N O8 P	1-stearoyl-2-oleoyl-sn-glycero-3-phosphoethanolamine zwitterion	-2.17591e-05	-0.0291848	NA	level4	ChemSpider	NA	HMDB0008993	Lipids and lipid-like molecules	Glycerophosphoethanolamines	Glycerophospholipids	Amines and derivatives	NA	NA	NA	Non-significant	9.64433e+07	9.19157e+07	9.63572e+07	9.46338e+07	1.02726e+08	1.15164e+08	1.06304e+08	1.02051e+08	9.66593e+07	5.13327e+07	5.38949e+07	5.09412e+07	3.89428e+07	4.63465e+07	5.09388e+07	4.17338e+07	5.11364e+07	4.6827e+07	4.84739e+07	6.13445e+07	5.28619e+07
11.739_691.55101	0.9328	0.426306	0.649676	0.602756	kd_1:control	POS	11.739	691.551	C38 H78 N O7 P	1-tetradecyl-2-hexadecanoyl-sn-glycero-3-phosphocholine	-0.000576924	-0.834245	NA	level4	ChemSpider	NA	HMDB0013341	Lipids and lipid-like molecules	Glycerophosphocholines	Glycerophospholipids	Glycerophospholipids[GP]	NA	NA	NA	Non-significant	3.07477e+07	2.89913e+07	3.06516e+07	3.05254e+07	3.28833e+07	3.525e+07	3.28119e+07	3.25222e+07	3.07644e+07	1.51454e+07	1.68171e+07	1.60473e+07	1.26181e+07	1.40614e+07	1.50586e+07	1.23847e+07	1.50463e+07	1.39337e+07	1.29645e+07	1.70884e+07	1.25655e+07
11.739_765.56650	1.1538	0.193933	0.416835	0.900617	kd_1:control	POS	11.739	765.567	C44 H80 N O7 P	Eicosapentaenoyl paf c-16	-0.000740508	-0.967267	NA	level4	ChemSpider	NA	HMDB0039528	Lipids and lipid-like molecules	Glycerophosphocholines	Glycerophospholipids	Glycerophospholipids[GP]	NA	NA	NA	Non-significant	9.31131e+06	7.85104e+06	9.14645e+06	8.91773e+06	8.9345e+06	1.01296e+07	9.16348e+06	9.30516e+06	8.97117e+06	4.15348e+06	5.52676e+06	4.32831e+06	3.53284e+06	4.99768e+06	5.44268e+06	4.7052e+06	5.09409e+06	6.25931e+06	5.70109e+06	5.75321e+06	5.47664e+06
11.779_723.52027	1.0739	0.422082	0.646605	0.573301	kd_1:control	POS	11.779	723.52	C41 H74 N O7 P	1-(1z-hexadecenyl)-2-arachidonoyl-sn-glycero-3-phosphoethanolamine	-2.47453e-05	-0.0342012	NA	level4	ChemSpider	NA	HMDB0011352	Lipids and lipid-like molecules	Glycerophosphoethanolamines	Glycerophospholipids	Amines and derivatives	NA	NA	NA	Non-significant	2.61958e+07	2.24474e+07	2.41221e+07	2.51139e+07	2.7375e+07	2.74027e+07	2.61162e+07	2.73783e+07	2.48807e+07	9.4305e+06	1.0186e+07	9.47956e+06	7.35689e+06	9.58619e+06	9.79494e+06	8.71604e+06	1.10495e+07	1.04103e+07	9.28364e+06	1.91284e+07	1.07503e+07
11.805_771.57735	1.0621	0.548592	0.750111	0.464315	kd_1:control	POS	11.805	771.577	C43 H82 N O8 P	1,2-dioleoyl-sn-glycero-3-phospho-n,n-dimethylethanolamine	-0.000454322	-0.588822	NA	level4	ChemSpider	NA	HMDB0010564	Lipids and lipid-like molecules	Glycerophosphoethanolamines	Glycerophospholipids	Amines and derivatives	NA	NA	NA	Non-significant	5.23993e+07	4.06014e+07	4.96387e+07	5.15003e+07	4.52825e+07	5.77029e+07	4.41391e+07	5.41692e+07	4.51531e+07	2.14165e+07	2.56222e+07	2.04079e+07	1.99306e+07	2.34739e+07	2.45818e+07	1.87866e+07	2.59585e+07	2.1326e+07	1.88537e+07	2.23883e+07	2.66772e+07
11.825_792.58619	1.2463	0.061585	0.208537	1.21904	kd_1:control	POS	11.825	792.586	C43 H85 O10 P	(15r,21s)-18,21,22-trihydroxy-3-methyl-18-oxido-12-oxo-13,17,19-trioxa-18lambda~5~-phosphadocosan-15-yl 22-methyltricosanoate	-0.00184411	-2.32669	NA	level4	ChemSpider	NA	HMDB0116653	Lipids and lipid-like molecules	Glycerophosphoglycerols	Glycerophospholipids	Glycerophospholipids[GP]	NA	NA	NA	Non-significant	4.30758e+06	5.13432e+06	5.05375e+06	3.37538e+06	5.87104e+06	5.79276e+06	5.70146e+06	5.50809e+06	4.18192e+06	2.42024e+06	2.18083e+06	2.48985e+06	2.15832e+06	2.31937e+06	3.00332e+06	2.86219e+06	3.34283e+06	2.74066e+06	2.09279e+06	1.65164e+06	3.28461e+06
11.829_717.56712	0.8419	0.063397	0.211224	1.17888	kd_1:control	POS	11.829	717.567	C40 H80 N O7 P	Pc(p-16:0/16:0)	-0.000120265	-0.1676	NA	level4	ChemSpider	NA	HMDB0011206	Lipids and lipid-like molecules	Glycerophosphocholines	Glycerophospholipids	Glycerophospholipids[GP]	NA	NA	NA	Non-significant	1.19278e+08	1.12383e+08	1.22871e+08	7.58493e+07	1.23957e+08	1.29283e+08	1.23455e+08	1.24837e+08	1.23537e+08	5.75346e+07	6.08807e+07	5.91162e+07	4.77057e+07	4.62203e+07	4.90746e+07	4.14265e+07	5.29031e+07	4.61676e+07	4.44076e+07	5.69536e+07	5.6231e+07
11.87_749.53557	1.1548	0.083778	0.24266	1.11991	kd_1:control	POS	11.87	749.536	C43 H76 N O7 P	(17z,21r)-27-amino-24-hydroxy-24-oxido-19,23,25-trioxa-24lambda~5~-phosphaheptacos-17-en-21-yl (5z,8z,11z,14z,17z)-5,8,11,14,17-icosapentaenoate	-0.000369696	-0.493233	NA	level4	ChemSpider	NA	HMDB0011387	Lipids and lipid-like molecules	Glycerophosphoethanolamines	Glycerophospholipids	Amines and derivatives	NA	NA	NA	Non-significant	3.66876e+07	3.41795e+07	3.34715e+07	3.76224e+07	3.57063e+07	3.63035e+07	3.73734e+07	3.64121e+07	3.79022e+07	1.1302e+07	1.15018e+07	1.24832e+07	9.63235e+06	1.25018e+07	1.30502e+07	1.18081e+07	1.45129e+07	1.13918e+07	1.1755e+07	1.35266e+07	1.41857e+07
11.89_741.56761	0.9703	0.885953	0.958203	0.2882	kd_1:control	POS	11.89	741.568	C42 H80 N O7 P	1-(1z-hexadecenyl)-2-(9z,12z-octadecadienoyl)-sn-glycero-3-phosphocholine	0.000370803	0.500026	NA	level4	ChemSpider	NA	HMDB0011211	Lipids and lipid-like molecules	Glycerophosphocholines	Glycerophospholipids	Glycerophospholipids[GP]	NA	NA	NA	Non-significant	1.8455e+07	1.69055e+07	1.87303e+07	1.94727e+07	2.00725e+07	2.08035e+07	1.97125e+07	2.04746e+07	2.03416e+07	8.09808e+06	5.11367e+06	7.44559e+06	6.09388e+06	6.01474e+06	6.73185e+06	6.07946e+06	7.13136e+06	5.05154e+06	5.27327e+06	7.45796e+06	8.35462e+06
11.896_767.58253	1.034	0.61209	0.800006	0.367766	kd_1:control	POS	11.896	767.583	C44 H82 N O7 P	Arachidonoyl paf c-16	-0.000357206	-0.465364	NA	level4	ChemSpider	NA	NA	NA	NA	NA	NA	NA	NA	NA	Non-significant	2.92383e+07	2.58845e+07	2.99699e+07	2.80859e+07	2.93684e+07	3.04195e+07	3.081e+07	2.99969e+07	2.96354e+07	1.0791e+07	1.04173e+07	9.85109e+06	8.27734e+06	9.99914e+06	1.02674e+07	9.37052e+06	1.1039e+07	9.48483e+06	9.43809e+06	1.24998e+07	1.42351e+07
11.902_699.51984	1.0318	0.74953	0.889594	0.234978	kd_1:control	POS	11.902	699.52	C39 H74 N O7 P	1-(1z-hexadecenyl)-2-linoleoyl-sn-glycero-3-phosphoethanolamine	-0.000445471	-0.636823	NA	level4	ChemSpider	NA	HMDB0011343	Lipids and lipid-like molecules	Glycerophosphoethanolamines	Glycerophospholipids	Amines and derivatives	NA	NA	NA	Non-significant	4.87448e+06	4.73278e+06	5.26209e+06	5.19972e+06	4.63416e+06	5.01442e+06	7.63561e+06	5.09534e+06	5.29947e+06	2.68108e+06	2.66415e+06	2.45057e+06	1.84522e+06	2.60122e+06	2.48196e+06	2.07352e+06	2.79046e+06	1.69183e+06	789733	1.87666e+06	1.98324e+06
11.955_703.55160	0.9607	0.708807	0.865976	0.322336	kd_1:control	POS	11.955	703.552	C39 H78 N O7 P	(19r)-25-amino-22-hydroxy-22-oxido-17,21,23-trioxa-22lambda~5~-phosphapentacosan-19-yl (9z)-9-octadecenoate	1.33688e-05	0.0190019	NA	level4	ChemSpider	NA	HMDB0011157	Lipids and lipid-like molecules	Glycerophosphoethanolamines	Glycerophospholipids	Amines and derivatives	NA	NA	NA	Non-significant	6.01801e+06	5.68101e+06	6.27627e+06	6.17919e+06	6.89213e+06	6.79712e+06	6.23836e+06	6.954e+06	5.73888e+06	2.40061e+06	2.59166e+06	2.25124e+06	1.82697e+06	2.27615e+06	2.25607e+06	1.87703e+06	2.305e+06	1.97313e+06	1.88262e+06	2.95523e+06	2.19295e+06
11.967_793.59840	1.0263	0.689638	0.853289	0.288592	kd_1:control	POS	11.967	793.598	C46 H84 N O7 P	1-stearoyl-2-arachidonoylplasmenylcholine	-0.000138727	-0.174808	NA	level4	ChemSpider	NA	HMDB0011253	Lipids and lipid-like molecules	Glycerophosphocholines	Glycerophospholipids	Glycerophospholipids[GP]	NA	NA	NA	Non-significant	1.71872e+07	1.61374e+07	1.64211e+07	1.84245e+07	1.87535e+07	1.88065e+07	1.79226e+07	1.94496e+07	1.70069e+07	7.32963e+06	7.02347e+06	6.57427e+06	5.55696e+06	6.64307e+06	6.99226e+06	6.23799e+06	7.30736e+06	6.23119e+06	5.98758e+06	8.61907e+06	8.33603e+06
12.006_730.59873	1.1488	0.125542	0.317913	1.00839	kd_1:control	POS	12.006	730.599	C41 H83 N2 O6 P	N-stearoylsphingomyelin	-0.00013964	-0.191131	NA	level4	ChemSpider	NA	HMDB0001348	Lipids and lipid-like molecules	Phosphosphingolipids	Sphingolipids	Sphingolipids[SP]	NA	NA	NA	Non-significant	6.94688e+06	6.93874e+06	7.00705e+06	7.35783e+06	7.50729e+06	6.91012e+06	7.15097e+06	7.43656e+06	6.16779e+06	3.48573e+06	3.72096e+06	3.22352e+06	2.93279e+06	3.75621e+06	3.92476e+06	3.30395e+06	4.36599e+06	3.55221e+06	3.23005e+06	4.24519e+06	2.82911e+06
12.023_729.56750	0.9282	0.359342	0.586925	0.668028	kd_1:control	POS	12.023	729.567	C41 H80 N O7 P	1-(1z-octadecenyl)-2-(9z-octadecenoyl)-sn-glycero-3-phosphoethanolamine	0.000263209	0.360774	NA	level4	ChemSpider	NA	HMDB0011375	Lipids and lipid-like molecules	Glycerophosphoethanolamines	Glycerophospholipids	Amines and derivatives	NA	NA	NA	Non-significant	2.57184e+06	2.50022e+06	2.63206e+06	2.57492e+06	2.46396e+06	2.4331e+06	2.73534e+06	2.50432e+06	2.27448e+06	1.36905e+06	1.57339e+06	1.2365e+06	1.20591e+06	1.1719e+06	1.29592e+06	1.17896e+06	1.35127e+06	1.07702e+06	1.14717e+06	1.33259e+06	1.26655e+06
12.024_791.54637	1.1634	0.030768	0.138338	1.28264	kd_1:control	POS	12.024	791.546	C45 H78 N O8 P	1-octadecanoyl-2-(4z,7z,10z,13z,16z,19z-docosahexaenoyl)-sn-glycero-3-phosphoethanolamine	-0.000130457	-0.164813	NA	level4	ChemSpider	NA	HMDB0009012	Lipids and lipid-like molecules	Glycerophosphoethanolamines	Glycerophospholipids	Amines and derivatives	NA	NA	NA	Non-significant	1.22139e+07	1.23978e+07	1.27279e+07	1.28803e+07	1.33081e+07	1.19111e+07	1.25308e+07	1.33098e+07	1.1096e+07	5.59514e+06	5.67771e+06	5.73941e+06	4.99444e+06	6.09342e+06	6.32893e+06	5.98573e+06	7.19388e+06	6.03179e+06	6.00392e+06	6.03809e+06	6.37994e+06
12.075_477.32206	1.0203	0.784538	0.908209	0.218007	kd_1:control	POS	12.075	477.322	C24 H48 N O6 P	2-aminoethyl (2r)-2-hydroxy-3-[(1z,12z)-1,12-nonadecadien-1-yloxy]propyl hydrogen phosphate	0.00013495	0.282724	NA	level4	ChemSpider	NA	NA	NA	NA	NA	NA	NA	NA	NA	Non-significant	3.97859e+06	4.05371e+06	4.23121e+06	4.11785e+06	3.87274e+06	3.98097e+06	4.25486e+06	4.26758e+06	3.96821e+06	4.39777e+06	4.37276e+06	4.25573e+06	3.71641e+06	4.22129e+06	4.14093e+06	3.83307e+06	4.88677e+06	4.51412e+06	4.69106e+06	4.37188e+06	4.72442e+06
12.083_759.57747	1.0897	0.049751	0.183307	1.21988	kd_1:control	POS	12.083	759.577	C42 H82 N O8 P	Popc	-0.00033141	-0.436308	NA	level4	ChemSpider	NA	NA	NA	NA	NA	NA	NA	NA	NA	Non-significant	4.47594e+08	4.40377e+08	4.37743e+08	4.52512e+08	4.40044e+08	4.73842e+08	4.86309e+08	4.62966e+08	4.24728e+08	2.53733e+08	2.55175e+08	2.58329e+08	2.36777e+08	2.64967e+08	2.77349e+08	2.58567e+08	2.93145e+08	2.61517e+08	2.55614e+08	2.69321e+08	2.73297e+08
12.086_781.55975	1.1468	0.01872	0.097471	1.36634	kd_1:control	POS	12.086	781.56	C44 H80 N O8 P	Mfcd00135289	-0.00240021	-3.07104	NA	level4	ChemSpider	NA	HMDB0008138	Lipids and lipid-like molecules	Glycerophosphocholines	Glycerophospholipids	Glycerophospholipids[GP]	NA	NA	NA	Non-significant	2.17168e+07	1.75134e+07	2.17297e+07	1.89437e+07	1.89053e+07	1.89539e+07	2.00137e+07	6.63778e+06	1.78485e+07	2.00749e+07	2.11922e+07	2.35016e+07	2.2112e+07	2.48699e+07	2.39805e+07	2.40111e+07	2.677e+07	2.41834e+07	2.29715e+07	7.62774e+06	2.58697e+07
12.112_338.17553	0.9475	0.70854	0.865976	0.263996	kd_1:control	POS	12.112	338.176	C24 H22 N2	Benzylviologen	-0.00276388	-8.17285	NA	level4	ChemSpider	C00915	NA	NA	NA	NA	NA	NA	NA	NA	Non-significant	3.1898e+06	3.12566e+06	3.40709e+06	2.92264e+06	3.02486e+06	3.14264e+06	3.66122e+06	4.54084e+06	3.64864e+06	4.19384e+06	2.72664e+06	4.12472e+06	3.50606e+06	3.69651e+06	2.82657e+06	2.76384e+06	4.5011e+06	3.84714e+06	4.19975e+06	4.06358e+06	4.36292e+06
12.166_785.59344	1.0317	0.59802	0.791589	0.427651	kd_1:control	POS	12.166	785.593	C44 H84 N O8 P	(2r)-2,3-bis[(9e)-9-octadecenoyloxy]propyl 2-(trimethylammonio)ethyl phosphate	-1.9121e-05	-0.0243395	NA	level4	ChemSpider	NA	NA	NA	NA	NA	NA	NA	NA	NA	Non-significant	2.62794e+08	2.36415e+08	2.38544e+08	3.06224e+08	2.47413e+08	3.21182e+08	3.14751e+08	2.34773e+08	2.92518e+08	1.5632e+08	1.42298e+08	1.47593e+08	1.21643e+08	1.51075e+08	1.50261e+08	1.34619e+08	1.49872e+08	1.46195e+08	1.39771e+08	1.49322e+08	1.4393e+08
12.19_767.54609	1.2448	0.016811	0.09159	1.40966	kd_1:control	POS	12.19	767.546	C43 H78 N O8 P	1-stearoyl-2-arachidonoyl-sn-glycero-3-phosphoethanolamine	-0.000418586	-0.545355	NA	level4	ChemSpider	C21480	HMDB0009003	Lipids and lipid-like molecules	Glycerophosphoethanolamines	Glycerophospholipids	Amines and derivatives	NA	NA	map04216 Ferroptosis	Non-significant	1.79819e+07	1.6573e+07	1.59864e+07	1.76244e+07	1.72642e+07	1.7815e+07	1.79968e+07	1.61283e+07	1.64162e+07	7.65618e+06	6.93459e+06	7.23795e+06	5.98058e+06	8.71651e+06	8.58614e+06	7.86955e+06	9.44525e+06	7.49608e+06	8.11209e+06	8.58026e+06	7.72796e+06
12.208_731.58286	0.8982	0.244732	0.471866	0.832687	kd_1:control	POS	12.208	731.583	C41 H82 N O7 P	(2r)-3-[(1z)-1-octadecen-1-yloxy]-2-(pentadecanoyloxy)propyl 2-(trimethylammonio)ethyl phosphate	-2.89504e-05	-0.0395722	NA	level4	ChemSpider	NA	HMDB0011238	Lipids and lipid-like molecules	Glycerophosphocholines	Glycerophospholipids	Glycerophospholipids[GP]	NA	NA	NA	Non-significant	1.04537e+07	9.9616e+06	9.79318e+06	1.0995e+07	1.12646e+07	1.04428e+07	9.84349e+06	9.61437e+06	1.02087e+07	5.48132e+06	5.2338e+06	5.02447e+06	4.09625e+06	4.5489e+06	4.40012e+06	3.91151e+06	4.95609e+06	4.17218e+06	4.69004e+06	5.4479e+06	4.34049e+06
12.212_743.54664	1.0804	0.370634	0.597527	0.614388	kd_1:control	POS	12.212	743.547	C41 H78 N O8 P	Dioleoylphosphatidylethanolamine	0.000133809	0.179961	NA	level4	ChemSpider	NA	NA	NA	NA	NA	NA	NA	NA	NA	Non-significant	6.04319e+07	5.06854e+07	4.77978e+07	5.28988e+07	4.96112e+07	5.43705e+07	5.41003e+07	7.08077e+07	5.13215e+07	2.466e+07	1.96278e+07	2.09997e+07	1.8266e+07	2.18732e+07	2.09213e+07	2.13456e+07	2.61323e+07	2.08335e+07	1.94862e+07	2.14623e+07	2.18523e+07
12.233_861.62501	1.1163	0.594584	0.789122	0.391175	kd_1:control	POS	12.233	861.625	C50 H88 N O8 P	1-eicosanoyl-2-[(4z,7z,10z,13z,16z,19z)-docosahexaenoyl]-sn-glycero-3-phosphocholine	0.000255678	0.296739	NA	level4	ChemSpider	NA	HMDB0008288	Lipids and lipid-like molecules	Glycerophosphocholines	Glycerophospholipids	Glycerophospholipids[GP]	NA	NA	NA	Non-significant	2.34556e+06	2.31569e+06	3.65931e+06	2.35929e+06	2.12162e+06	2.67979e+06	3.91672e+06	3.83525e+06	3.80191e+06	1.36669e+06	1.39857e+06	1.05384e+06	720621	1.14751e+06	1.66164e+06	875029	1.38353e+06	475844	951865	1.05785e+06	1.12094e+06
12.254_562.45703	1.222	0.027206	0.127021	1.35164	kd_1:control	POS	12.254	562.457	C35 H62 O5	Dg(14:0/18:3(9z,12z,15z)/0:0)	-0.00269883	-4.79827	NA	level4	ChemSpider	NA	HMDB0007018	Lipids and lipid-like molecules	Lineolic acids and derivatives	Fatty Acyls	Fatty acyls[FA]	NA	NA	NA	Non-significant	2.30941e+06	2.32746e+06	2.52732e+06	2.27182e+06	2.1461e+06	2.33019e+06	2.47601e+06	2.3353e+06	2.24422e+06	2.54054e+06	2.37029e+06	2.3114e+06	2.59704e+06	3.13438e+06	2.57247e+06	2.97862e+06	3.31405e+06	2.69292e+06	2.44272e+06	2.34358e+06	1.87736e+06
12.262_835.60874	1.1285	0.260088	0.488295	0.803094	kd_1:control	POS	12.262	835.609	C48 H86 N O8 P	1-octadecanoyl-2-(4z,7z,10z,13z,16z-docosapentaenoyl)-sn-glycero-3- phosphocholine	-0.000366775	-0.438932	NA	level4	ChemSpider	NA	HMDB0008055	Lipids and lipid-like molecules	Glycerophosphocholines	Glycerophospholipids	Glycerophospholipids[GP]	NA	NA	NA	Non-significant	1.05535e+07	1.13333e+07	1.06314e+07	1.16966e+07	1.07425e+07	1.28101e+07	1.17416e+07	1.15135e+07	1.16028e+07	4.77017e+06	4.49767e+06	4.39039e+06	3.49975e+06	4.61257e+06	5.35672e+06	4.02308e+06	5.37028e+06	4.70771e+06	4.75713e+06	5.64855e+06	5.2257e+06
12.264_757.59801	1.067	0.599408	0.79165	0.278229	kd_1:control	POS	12.264	757.598	C43 H84 N O7 P	(17z,21r)-27-amino-24-hydroxy-24-oxido-19,23,25-trioxa-24lambda~5~-phosphaheptacos-17-en-21-yl (11z)-11-icosenoate	-0.000530301	-0.699976	NA	level4	ChemSpider	NA	HMDB0011381	Lipids and lipid-like molecules	Glycerophosphoethanolamines	Glycerophospholipids	Amines and derivatives	NA	NA	NA	Non-significant	3.06612e+06	3.50862e+06	3.22832e+06	4.55964e+06	4.28422e+06	4.96686e+06	3.65311e+06	4.50159e+06	3.6621e+06	1.51181e+06	1.01107e+06	763609	922836	1.13549e+06	1.33327e+06	966214	1.05652e+06	830530	1.15421e+06	1.12477e+06	1.03823e+06
12.293_793.56216	1.1949	0.094814	0.262958	1.1063	kd_1:control	POS	12.293	793.562	C45 H80 N O8 P	1-octadecanoyl-2-[(4z,7z,10z,13z,16z)-docosapentaenoyl]-sn-glycero-3-phosphoethanolamine	4.97013e-07	0.000626307	NA	level4	ChemSpider	NA	HMDB0009010	Lipids and lipid-like molecules	Glycerophosphoethanolamines	Glycerophospholipids	Amines and derivatives	NA	NA	NA	Non-significant	1.34633e+07	1.241e+07	1.23091e+07	1.2362e+07	1.2554e+07	1.3517e+07	1.30879e+07	1.32806e+07	1.3084e+07	3.88352e+06	3.89983e+06	4.22947e+06	3.02563e+06	4.39181e+06	4.39839e+06	4.0054e+06	5.17428e+06	3.88843e+06	3.87741e+06	4.32367e+06	3.76503e+06
12.298_786.59685	1.1648	0.215202	0.440783	0.843601	kd_1:control	POS	12.298	786.597	C44 H85 N O8 P	(7r,18z)-4-hydroxy-n,n,n-trimethyl-7-[(9z)-9-octadecenoyloxy]-10-oxo-3,5,9-trioxa-4-phosphaheptacos-18-en-1-aminium 4-oxide	-0.00443447	-5.63751	NA	level4	ChemSpider	NA	NA	NA	NA	NA	NA	NA	NA	NA	Non-significant	2.44349e+07	2.08043e+07	2.38455e+07	1.76968e+07	2.20942e+07	1.93849e+07	2.48238e+07	2.85826e+07	2.53244e+07	6.50403e+06	1.0176e+07	8.52846e+06	7.03301e+06	9.19845e+06	1.02219e+07	8.08925e+06	1.00457e+07	6.00561e+06	9.26127e+06	1.14501e+07	9.21162e+06
12.317_817.59820	1.0628	0.654906	0.83071	0.263231	kd_1:control	POS	12.317	817.598	C48 H84 N O7 P	1-(1z-octadecenyl)-2-(4z,7z,10z,13z,16z,19z-docosahexaenoyl)-sn-glycero-3-phosphocholine	-0.000337451	-0.412734	NA	level4	ChemSpider	NA	HMDB0011262	Lipids and lipid-like molecules	Glycerophosphocholines	Glycerophospholipids	Glycerophospholipids[GP]	NA	NA	NA	Non-significant	3.4719e+06	3.38681e+06	3.52728e+06	3.60517e+06	3.80516e+06	4.05898e+06	3.36667e+06	3.8661e+06	3.54509e+06	1.4576e+06	1.75172e+06	1.54791e+06	674204	1.66822e+06	1.41978e+06	1.13976e+06	1.54493e+06	1.30598e+06	1.30676e+06	1.94986e+06	1.54907e+06
12.325_773.59302	0.9067	0.426582	0.649676	0.623866	kd_1:control	POS	12.325	773.593	C43 H84 N O8 P	1-hexadecanoyl-2-(13z-docosenoyl)-sn-glycero-3-phosphoethanolamine	-0.000437277	-0.565254	NA	level4	ChemSpider	NA	HMDB0008941	Lipids and lipid-like molecules	Glycerophosphoethanolamines	Glycerophospholipids	Amines and derivatives	NA	NA	NA	Non-significant	4.16347e+07	4.04542e+07	4.207e+07	4.23471e+07	4.32135e+07	4.47881e+07	4.39539e+07	4.58438e+07	4.15915e+07	1.71806e+07	1.91882e+07	1.86548e+07	1.30832e+07	1.58116e+07	1.73286e+07	1.28064e+07	1.58076e+07	1.41234e+07	1.41983e+07	1.86413e+07	1.61539e+07
12.346_310.25060	1.1094	0.694992	0.856469	0.349904	kd_1:control	POS	12.346	310.251	C19 H34 O3	(+/-)-methoprene	-0.000197915	-0.637919	NA	level4	ChemSpider	C14308	NA	NA	NA	NA	NA	NA	NA	NA	Non-significant	1.90194e+06	1.93216e+06	1.55926e+06	1.21015e+06	2.38401e+06	1.49338e+06	2.51e+06	2.87283e+06	2.22039e+06	693765	509898	344994	525461	345201	702199	526943	726678	713731	443948	650913	378060
12.348_583.51756	1.2181	0.125046	0.317113	1.00729	kd_1:control	POS	12.348	583.518	C35 H69 N O5	2-hydroxy-n-[(2s,3r,4e,6r)-1,3,6-trihydroxy-4-octadecen-2-yl]heptadecanamide	-9.11038e-06	-0.0156129	NA	level4	ChemSpider	NA	NA	NA	NA	NA	NA	NA	NA	NA	Non-significant	5.45964e+06	5.03038e+06	5.81535e+06	5.66578e+06	5.4889e+06	5.68801e+06	6.14983e+06	5.58343e+06	5.25999e+06	3.99704e+06	5.74151e+06	3.93961e+06	4.33847e+06	5.74804e+06	6.02874e+06	4.41511e+06	5.75392e+06	5.03205e+06	4.79338e+06	5.35411e+06	3.96854e+06
12.348_811.60895	1.0944	0.417465	0.642324	0.585737	kd_1:control	POS	12.348	811.609	C46 H86 N O8 P	1-octadecanoyl-2-[(8z,11z,14z)-eicosatrienoyl]-sn-glycero-3-phosphocholine	-0.000152971	-0.188478	NA	level4	ChemSpider	NA	HMDB0008047	Lipids and lipid-like molecules	Glycerophosphocholines	Glycerophospholipids	Glycerophospholipids[GP]	NA	NA	NA	Non-significant	1.45013e+07	1.37364e+07	1.44634e+07	1.44613e+07	1.57856e+07	1.5214e+07	1.53394e+07	1.58303e+07	1.424e+07	5.3667e+06	6.07152e+06	5.47288e+06	4.09583e+06	5.7989e+06	6.62402e+06	4.78651e+06	5.78017e+06	4.31301e+06	5.10868e+06	6.69925e+06	6.15566e+06
12.351_588.47308	1.1976	0.021603	0.107862	1.32785	kd_1:control	POS	12.351	588.473	C37 H64 O5	Dg(16:1(9z)/18:3(9z,12z,15z)/0:0)	-0.00229437	-3.89883	NA	level4	ChemSpider	NA	HMDB0007134	Lipids and lipid-like molecules	Lineolic acids and derivatives	Fatty Acyls	Fatty acyls[FA]	NA	NA	NA	Non-significant	8.78532e+06	8.21062e+06	8.99626e+06	8.10756e+06	8.47302e+06	8.52894e+06	8.6245e+06	8.86315e+06	9.28546e+06	8.12936e+06	9.73746e+06	8.05633e+06	8.47115e+06	9.70827e+06	9.79488e+06	1.02053e+07	1.1483e+07	1.15921e+07	9.48175e+06	9.02706e+06	9.5746e+06
12.354_566.49109	1.1976	0.021603	0.107862	1.32785	kd_1:control	POS	12.354	566.491	C35 H66 O5	1-palmitoyl-2-palmitoleoyl-sn-glycerol	6.95154e-05	0.122712	NA	level4	ChemSpider	NA	HMDB0007099	Lipids and lipid-like molecules	Diradylglycerols	Glycerolipids	Glycerolipids[GL]	NA	NA	NA	Non-significant	8.78532e+06	8.21062e+06	8.99626e+06	8.10756e+06	8.47302e+06	8.52894e+06	8.6245e+06	8.86315e+06	9.28546e+06	8.12936e+06	9.73746e+06	8.05633e+06	8.47115e+06	9.70827e+06	9.79488e+06	1.02053e+07	1.1483e+07	1.01731e+07	9.48175e+06	9.02706e+06	9.5746e+06
12.361_312.26642	1.0538	0.820997	0.924015	0.276614	kd_1:control	POS	12.361	312.266	C19 H36 O3	10-oxononadecanoic acid	-2.97988e-05	-0.0954276	NA	level4	ChemSpider	NA	NA	NA	NA	NA	NA	NA	NA	NA	Non-significant	2.4103e+06	2.2766e+06	1.98047e+06	2.32667e+06	2.94316e+06	2.39388e+06	1.85637e+06	2.79348e+06	2.4336e+06	1.26401e+06	840601	868400	918682	1.10009e+06	952464	1.34433e+06	704121	783002	544550	898298	702825
12.362_751.55097	1.1112	0.659915	0.834063	0.365241	kd_1:control	POS	12.362	751.551	C43 H78 N O7 P	1-(1z-octadecenyl)-2-arachidonoyl-sn-glycero-3-phosphoethanolamine	-0.000619191	-0.823884	NA	level4	ChemSpider	NA	HMDB0005779	Lipids and lipid-like molecules	Glycerophosphoethanolamines	Glycerophospholipids	Amines and derivatives	NA	NA	NA	Non-significant	7.20854e+06	7.23059e+06	8.34022e+06	7.18335e+06	7.59244e+06	8.00483e+06	8.23033e+06	7.80491e+06	8.08153e+06	2.19191e+06	1.95684e+06	2.42207e+06	976080	2.24997e+06	1.26733e+06	2.09153e+06	2.77707e+06	1.93472e+06	2.06337e+06	2.65415e+06	2.31281e+06
12.367_775.55141	1.1268	0.306851	0.531523	0.785386	kd_1:control	POS	12.367	775.551	C45 H78 N O7 P	1-(1z-octadecenyl)-2-(4z,7z,10z,13z,16z,19z-docosahexaenoyl)-sn-glycero-3-phosphoethanolamine	-0.000183137	-0.236137	NA	level4	ChemSpider	NA	HMDB0011394	Lipids and lipid-like molecules	Glycerophosphoethanolamines	Glycerophospholipids	Amines and derivatives	NA	NA	NA	Non-significant	9.18297e+06	8.16382e+06	9.20279e+06	8.38924e+06	8.95992e+06	8.16827e+06	9.21239e+06	9.50126e+06	8.37983e+06	2.75791e+06	3.11991e+06	3.12085e+06	1.96363e+06	3.25293e+06	3.02596e+06	2.90898e+06	3.16452e+06	2.71683e+06	2.69643e+06	3.42788e+06	3.31965e+06
12.406_747.57708	1.0995	0.440291	0.661281	0.598824	kd_1:control	POS	12.406	747.577	C41 H82 N O8 P	Mfcd00036777	-0.000726133	-0.971314	NA	level4	ChemSpider	NA	HMDB0008991	Lipids and lipid-like molecules	Glycerophosphoethanolamines	Glycerophospholipids	Amines and derivatives	NA	NA	NA	Non-significant	3.79686e+06	3.69929e+06	4.35746e+06	4.11644e+06	4.07647e+06	4.15848e+06	4.20936e+06	4.3291e+06	3.9515e+06	1.58005e+06	1.76005e+06	1.43688e+06	1.31506e+06	1.80466e+06	1.86377e+06	1.27605e+06	1.75343e+06	1.34152e+06	1.23443e+06	1.96859e+06	1.20652e+06
12.436_614.48807	1.1325	0.392928	0.618612	0.639158	kd_1:control	POS	12.436	614.488	C39 H66 O5	Dg(18:2(9z,12z)/18:3(9z,12z,15z)/0:0)	-0.00295913	-4.81558	NA	level4	ChemSpider	NA	HMDB0007250	Lipids and lipid-like molecules	Lineolic acids and derivatives	Fatty Acyls	Fatty acyls[FA]	NA	NA	NA	Non-significant	3.07925e+06	2.95572e+06	3.23787e+06	3.37018e+06	2.56377e+06	3.23611e+06	3.29819e+06	3.30741e+06	3.1415e+06	3.13814e+06	4.01996e+06	2.19401e+06	3.57672e+06	3.36729e+06	3.14198e+06	3.75469e+06	4.37842e+06	3.36477e+06	3.51524e+06	3.07831e+06	3.726e+06
12.445_743.58278	0.881	0.4553	0.672646	0.577429	kd_1:control	POS	12.445	743.583	C42 H82 N O7 P	1-hexadecyl-2-[(9z,12z)-octadecadienoyl]-sn-glycero-3-phosphocholine	-0.000107991	-0.145231	NA	level4	ChemSpider	NA	HMDB0011151	Lipids and lipid-like molecules	Glycerophosphocholines	Glycerophospholipids	Glycerophospholipids[GP]	NA	NA	NA	Non-significant	1.26215e+08	1.18005e+08	1.29785e+08	1.34337e+08	1.31603e+08	1.34712e+08	1.30913e+08	1.37247e+08	1.24813e+08	5.72036e+07	8.25075e+07	6.12626e+07	4.63202e+07	6.08238e+07	5.76572e+07	4.43508e+07	5.50246e+07	4.54042e+07	4.63567e+07	6.9322e+07	5.79655e+07
12.492_701.53563	0.9785	0.83875	0.935645	0.220296	kd_1:control	POS	12.492	701.536	C39 H76 N O7 P	1-(1z-hexadecenyl)-2-oleoyl-sn-glycero-3-phosphoethanolamine	-0.00030549	-0.435459	NA	level4	ChemSpider	NA	HMDB0011342	Lipids and lipid-like molecules	Glycerophosphoethanolamines	Glycerophospholipids	Amines and derivatives	NA	NA	NA	Non-significant	3.2562e+07	3.17717e+07	3.27904e+07	3.33868e+07	3.24479e+07	3.33757e+07	3.34402e+07	3.6184e+07	3.20118e+07	1.1267e+07	1.26134e+07	1.21024e+07	9.24557e+06	1.13401e+07	1.09185e+07	1.0089e+07	1.19089e+07	1.06942e+07	1.00707e+07	1.18102e+07	1.11799e+07
12.502_819.61425	1.198	0.164763	0.374945	0.994874	kd_1:control	POS	12.502	819.614	C48 H86 N O7 P	1-octadecyl-2-[(4z,7z,10z,13z,16z,19z)-docosahexaenoyl]-sn-glycero-3-phosphocholine	6.0848e-05	0.0742399	NA	level4	ChemSpider	NA	HMDB0013422	Lipids and lipid-like molecules	Glycerophosphocholines	Glycerophospholipids	Glycerophospholipids[GP]	NA	NA	NA	Non-significant	5.2829e+06	5.17171e+06	6.82883e+06	5.7131e+06	5.45868e+06	5.85272e+06	5.30739e+06	5.69321e+06	5.59648e+06	2.44996e+06	3.17658e+06	2.50125e+06	1.87656e+06	3.24063e+06	2.97727e+06	2.77259e+06	2.99469e+06	2.23305e+06	2.62582e+06	3.61072e+06	3.53638e+06
12.51_795.57589	1.2503	0.324239	0.550539	0.66003	kd_1:control	POS	12.51	795.576	C45 H82 N O8 P	1-octadecanoyl-2-(7z,10z,13z,16z)-docosatetraenoyl-sn-glycero-3-phosphoethanolamine	-0.0019102	-2.40102	NA	level4	ChemSpider	C21481	HMDB0009009	Lipids and lipid-like molecules	Glycerophosphoethanolamines	Glycerophospholipids	Amines and derivatives	NA	NA	map04216 Ferroptosis	Non-significant	3.50372e+06	3.3001e+06	3.581e+06	3.32998e+06	3.24761e+06	3.40531e+06	3.39794e+06	3.5862e+06	3.52204e+06	1.90498e+06	686884	1.71607e+06	678748	1.52429e+06	1.44347e+06	1.43864e+06	1.82862e+06	1.84525e+06	1.90487e+06	1.6073e+06	2.58166e+06
12.513_769.59823	0.7834	0.317645	0.544434	0.779798	kd_1:control	POS	12.513	769.598	C44 H84 N O7 P	Dihomo-<u+03b3>-linolenoyl paf c-16	-0.000310271	-0.403159	NA	level4	ChemSpider	NA	HMDB0039527	Lipids and lipid-like molecules	Glycerophosphocholines	Glycerophospholipids	Glycerophospholipids[GP]	NA	NA	NA	Non-significant	3.60808e+07	3.42536e+07	3.65392e+07	2.15953e+07	3.72588e+07	3.85615e+07	3.77424e+07	3.91432e+07	3.50648e+07	1.59763e+07	1.91087e+07	1.75422e+07	9.00319e+06	1.10869e+07	1.10612e+07	9.78332e+06	1.63478e+07	7.76799e+06	8.49496e+06	1.06629e+07	9.59271e+06
12.531_719.58282	0.9469	0.674214	0.843273	0.383436	kd_1:control	POS	12.531	719.583	C40 H82 N O7 P	1-hexadecyl-2-hexadecanoyl-sn-glycero-3-phosphocholine	-7.21852e-05	-0.100315	NA	level4	ChemSpider	NA	NA	NA	NA	NA	NA	NA	NA	NA	Non-significant	7.17681e+07	7.14789e+07	7.11155e+07	7.33365e+07	7.44531e+07	7.39456e+07	7.27432e+07	7.27354e+07	7.10614e+07	3.28357e+07	3.89372e+07	3.42695e+07	2.52759e+07	3.29797e+07	3.23542e+07	2.71602e+07	3.18571e+07	2.68749e+07	2.66619e+07	3.54704e+07	2.4991e+07
12.544_777.56650	1.2881	0.214352	0.440169	0.893509	kd_1:control	POS	12.544	777.567	C45 H80 N O7 P	1-(1z-octadecenyl)-2-(4z,7z,10z,13z,16z-docosapentaenoyl)-sn-glycero-3-phosphoethanolamine	-0.000741696	-0.953868	NA	level4	ChemSpider	NA	HMDB0011392	Lipids and lipid-like molecules	Glycerophosphoethanolamines	Glycerophospholipids	Amines and derivatives	NA	NA	NA	Non-significant	4.73013e+06	4.50186e+06	4.89911e+06	4.711e+06	4.71484e+06	4.32075e+06	4.57143e+06	4.98706e+06	4.41908e+06	709058	1.60573e+06	1.46083e+06	984594	1.70449e+06	1.52559e+06	1.27456e+06	1.62712e+06	1.51626e+06	1.27854e+06	1.49639e+06	1.69952e+06
12.57_799.60886	1.0128	0.873761	0.952086	0.132693	kd_1:control	POS	12.57	799.609	C45 H86 N O8 P	(23r)-29-amino-26-hydroxy-26-oxido-20-oxo-21,25,27-trioxa-26lambda~5~-phosphanonacosan-23-yl (11z,14z)-11,14-icosadienoate	-0.000247794	-0.309894	NA	level4	ChemSpider	NA	HMDB0009231	Lipids and lipid-like molecules	Glycerophosphoethanolamines	Glycerophospholipids	Amines and derivatives	NA	NA	NA	Non-significant	9.56605e+06	1.10224e+07	1.07255e+07	1.10398e+07	1.29781e+07	1.05697e+07	1.01803e+07	1.07819e+07	1.17637e+07	4.17511e+06	4.89538e+06	4.87107e+06	3.44313e+06	4.79226e+06	4.52649e+06	3.64845e+06	4.64014e+06	3.77877e+06	4.29628e+06	4.7853e+06	4.66339e+06
12.577_727.55149	1.029	0.847028	0.938627	0.172875	kd_1:control	POS	12.577	727.551	C41 H78 N O7 P	1-(1z-octadecenyl)-2-linoleoyl-sn-glycero-3-phosphoethanolamine	-0.000100954	-0.138758	NA	level4	ChemSpider	NA	HMDB0011376	Lipids and lipid-like molecules	Glycerophosphoethanolamines	Glycerophospholipids	Amines and derivatives	NA	NA	NA	Non-significant	7.77184e+06	9.41581e+06	8.69111e+06	9.32109e+06	9.69022e+06	9.14297e+06	9.5436e+06	7.72673e+06	8.071e+06	2.34793e+06	2.6358e+06	2.58368e+06	1.93016e+06	1.96e+06	2.46383e+06	2.30453e+06	3.04496e+06	2.12226e+06	1.8725e+06	2.58277e+06	2.60957e+06
12.628_745.59891	0.9468	0.575904	0.774537	0.445244	kd_1:control	POS	12.628	745.599	C42 H84 N O7 P	1-[(9z)-octadecenyl]-2-hexadecanoyl-sn-glycero-3-phosphocholine	0.000373392	0.500795	NA	level4	ChemSpider	NA	HMDB0013426	Lipids and lipid-like molecules	Glycerophosphocholines	Glycerophospholipids	Glycerophospholipids[GP]	NA	NA	NA	Non-significant	1.76554e+08	1.76784e+08	1.78259e+08	1.90613e+08	1.86078e+08	1.80099e+08	1.81252e+08	1.71473e+08	1.72538e+08	7.05376e+07	8.37228e+07	7.85184e+07	6.06534e+07	7.45067e+07	7.08167e+07	6.02582e+07	7.22441e+07	6.10075e+07	6.12815e+07	7.68411e+07	7.05774e+07
12.648_769.56108	0.5165	0.14674	0.349334	1.11382	kd_1:control	POS	12.648	769.561	C43 H80 N O8 P	(2r)-2-[(8z,11z,14z)-8,11,14-icosatrienoyloxy]-3-(pentadecanoyloxy)propyl 2-(trimethylammonio)ethyl phosphate	-0.00107196	-1.39294	NA	level4	ChemSpider	NA	HMDB0007948	Lipids and lipid-like molecules	Glycerophosphocholines	Glycerophospholipids	Glycerophospholipids[GP]	NA	NA	NA	Non-significant	5.88769e+06	6.68691e+06	6.14272e+06	6.77829e+06	5.97966e+06	6.64167e+06	3.12957e+06	6.50566e+06	6.42543e+06	904244	632039	891982	256855	349132	472343	262699	302601	282973	316466	515617	1.2011e+06
12.7_821.63016	1.1852	0.35555	0.583751	0.647712	kd_1:control	POS	12.7	821.63	C48 H88 N O7 P	Pc(o-20:1(11z)/20:4(8z,11z,14z,17z))	0.000321479	0.39127	NA	level4	ChemSpider	NA	HMDB0013444	Lipids and lipid-like molecules	Glycerophosphocholines	Glycerophospholipids	Glycerophospholipids[GP]	NA	NA	NA	Non-significant	3.35453e+06	3.87107e+06	4.23256e+06	5.1822e+06	4.39021e+06	4.57113e+06	4.2715e+06	4.57307e+06	3.63707e+06	1.05353e+06	1.45152e+06	1.42048e+06	804929	1.11632e+06	1.64003e+06	1.15477e+06	1.69532e+06	1.38664e+06	1.30244e+06	1.89238e+06	1.45488e+06
12.715_771.61395	0.9639	0.719682	0.872751	0.282123	kd_1:control	POS	12.715	771.614	C44 H86 N O7 P	1-[(1z)-octadecenyl]-2-[(9z)-octadecenoyl]-sn-glycero-3-phosphocholine	-0.000237662	-0.308006	NA	level4	ChemSpider	NA	HMDB0011243	Lipids and lipid-like molecules	Glycerophosphocholines	Glycerophospholipids	Glycerophospholipids[GP]	NA	NA	NA	Non-significant	2.79511e+07	3.33593e+07	3.32832e+07	3.67341e+07	2.97252e+07	3.26227e+07	2.8074e+07	2.81992e+07	3.08514e+07	1.14592e+07	1.28377e+07	1.18783e+07	9.28782e+06	1.15948e+07	1.19029e+07	8.91081e+06	1.14135e+07	9.89728e+06	1.02344e+07	1.28945e+07	9.61486e+06
12.732_795.61433	0.8658	0.653522	0.83015	0.345311	kd_1:control	POS	12.732	795.614	C46 H86 N O7 P	1-o-octadecyl-2-arachidonoyl-sn-glycero-3-phosphocholine	0.000135425	0.170214	NA	level4	ChemSpider	NA	HMDB0013420	Lipids and lipid-like molecules	Glycerophosphocholines	Glycerophospholipids	Glycerophospholipids[GP]	NA	NA	NA	Non-significant	1.46245e+06	4.96944e+06	5.08581e+06	5.44971e+06	3.42853e+06	5.75274e+06	4.79391e+06	4.56927e+06	4.30874e+06	771044	1.3535e+06	709141	509260	479095	1.04397e+06	822346	548887	485245	684003	1.57883e+06	1.5069e+06
12.791_787.60780	1.1109	0.072668	0.224107	1.1238	kd_1:control	POS	12.791	787.608	C44 H86 N O8 P	1-oleoyl-2-stearoyl-sn-glycero-3-phosphocholine	-0.00130212	-1.65325	NA	level4	ChemSpider	NA	HMDB0008102	Lipids and lipid-like molecules	Glycerophosphocholines	Glycerophospholipids	Glycerophospholipids[GP]	NA	NA	NA	Non-significant	1.69343e+06	3.14875e+06	3.11645e+06	1.92682e+06	2.18283e+06	2.71072e+06	1.82181e+06	2.45417e+06	2.45232e+06	378505	406091	442670	400548	435747	454951	421079	496488	414387	392710	451650	390519
12.794_733.59834	1.1609	0.677818	0.844876	0.297496	kd_1:control	POS	12.794	733.598	C41 H84 N O7 P	(19r)-25-amino-22-hydroxy-22-oxido-17,21,23-trioxa-22lambda~5~-phosphapentacosan-19-yl icosanoate	-0.000195654	-0.266704	NA	level4	ChemSpider	NA	NA	NA	NA	NA	NA	NA	NA	NA	Non-significant	9.70853e+06	7.21705e+06	1.04147e+07	1.08529e+07	1.06083e+07	1.13579e+07	1.03748e+07	9.47023e+06	9.21082e+06	1.61838e+06	674553	1.94983e+06	455497	915436	1.63193e+06	627394	2.27965e+06	1.59051e+06	1.8307e+06	835728	768998
12.809_602.48920	1.6153	0.218037	0.442504	0.809287	kd_1:control	POS	12.809	602.489	C38 H66 O5	(2s)-1-hydroxy-3-(pentadecanoyloxy)-2-propanyl (5z,8z,11z,14z)-5,8,11,14-icosatetraenoate	-0.00182091	-3.0223	NA	level4	ChemSpider	NA	HMDB0007083	Lipids and lipid-like molecules	Diradylglycerols	Glycerolipids	Glycerolipids[GL]	NA	NA	NA	Non-significant	1.59086e+06	1.67478e+06	1.36752e+06	623338	1.76908e+06	2.30234e+06	1.89147e+06	1.59928e+06	2.20899e+06	266569	351202	354215	321707	359858	330413	429793	969663	753588	590261	749487	906095
12.82_597.53361	1.2203	0.46298	0.67959	0.478555	kd_1:control	POS	12.82	597.534	C36 H71 N O5	2-hydroxy-n-[(2s,3r,4e,6r)-1,3,6-trihydroxy-4-octadecen-2-yl]octadecanamide	0.000387367	0.648277	NA	level4	ChemSpider	NA	NA	NA	NA	NA	NA	NA	NA	NA	Non-significant	1.13996e+06	1.55587e+06	1.77163e+06	1.72768e+06	2.03099e+06	2.30734e+06	1.92645e+06	1.4527e+06	1.60427e+06	467594	647737	311547	277201	807745	494139	351454	426120	851070	702158	985052	753188
12.84_759.61378	1.1366	0.065309	0.213954	1.19262	kd_1:control	POS	12.84	759.614	C43 H86 N O7 P	(15z,19r)-25-amino-22-hydroxy-22-oxido-17,21,23-trioxa-22lambda~5~-phosphapentacos-15-en-19-yl docosanoate	-0.00040846	-0.53772	NA	level4	ChemSpider	NA	HMDB0011355	Lipids and lipid-like molecules	Glycerophosphoethanolamines	Glycerophospholipids	Amines and derivatives	NA	NA	NA	Non-significant	1.01861e+06	2.12268e+06	1.99167e+06	2.14739e+06	1.98147e+06	1.93047e+06	1.8437e+06	1.4338e+06	1.642e+06	276875	317809	333052	277580	326329	364439	325748	353401	300917	293125	320548	288115
12.844_837.62566	1.2203	0.150802	0.35493	0.981192	kd_1:control	POS	12.844	837.626	C48 H88 N O8 P	1-octadecanoyl-2-(7z,10z,13z,16z-docosatetraenoyl)-sn-glycero-3-phosphocholine	0.000903	1.07805	NA	level4	ChemSpider	NA	HMDB0008054	Lipids and lipid-like molecules	Glycerophosphocholines	Glycerophospholipids	Glycerophospholipids[GP]	NA	NA	NA	Non-significant	1.3783e+06	1.68612e+06	1.51387e+06	1.43694e+06	1.10125e+06	1.2897e+06	460430	1.34211e+06	1.1836e+06	208636	196540	208823	181218	215661	245226	198849	310665	198867	193717	336130	233870
12.86_758.63023	1.0658	0.611273	0.79958	0.435811	kd_1:control	POS	12.86	758.63	C43 H87 N2 O6 P	C20 sphingomyelin (d18:1/20:0)	5.03966e-05	0.0664311	NA	level4	ChemSpider	NA	HMDB0012102	Lipids and lipid-like molecules	Phosphosphingolipids	Sphingolipids	Sphingolipids[SP]	NA	NA	NA	Non-significant	1.22652e+06	1.21429e+06	1.20261e+06	1.32128e+06	1.34827e+06	1.47327e+06	1.29335e+06	1.2633e+06	965818	203685	312339	229864	312487	311233	293244	221352	302149	201252	215640	414325	211954
12.869_761.59317	1.0398	0.904663	0.964008	0.202799	kd_1:control	POS	12.869	761.593	C42 H84 N O8 P	1-hexadecanoyl-2-octadecanoyl-sn-glycero-3-phosphocholine	-0.000281645	-0.36981	NA	level4	ChemSpider	NA	HMDB0007970	Lipids and lipid-like molecules	Glycerophosphocholines	Glycerophospholipids	Glycerophospholipids[GP]	NA	NA	NA	Non-significant	8.60183e+06	9.35831e+06	9.77969e+06	1.0667e+07	9.59981e+06	1.04905e+07	8.73493e+06	8.45066e+06	8.08433e+06	3.14825e+06	3.70429e+06	3.24441e+06	2.75909e+06	3.33611e+06	3.98993e+06	2.20496e+06	3.83617e+06	2.5556e+06	2.89185e+06	3.54006e+06	2.09126e+06
12.869_784.64558	0.903	0.93539	0.973731	0.273308	kd_1:control	POS	12.869	784.646	C45 H89 N2 O6 P	N-[(13z)-docosenoyl]sphing-4-enine-1-phosphocholine	-0.000240898	-0.307014	NA	level4	ChemSpider	NA	HMDB0012104	Lipids and lipid-like molecules	Phosphosphingolipids	Sphingolipids	Sphingolipids[SP]	NA	NA	NA	Non-significant	765652	712225	946915	735346	774526	934416	601086	646466	566136	126555	308430	113724	110281	130567	136776	120389	207309	109457	201608	159238	115277
2.042_142.07440	1.0357	0.741119	0.884675	0.329549	kd_1:control	POS	2.042	142.074	C6 H10 N2 O2	Piracetam	0.000176168	1.23997	NA	level4	ChemSpider	NA	NA	NA	NA	NA	NA	NA	NA	NA	Non-significant	4.74191e+06	3.94308e+06	4.12189e+06	4.29426e+06	4.09481e+06	4.14319e+06	4.39195e+06	4.47324e+06	3.99682e+06	5.27237e+06	4.89988e+06	6.54788e+06	5.04958e+06	5.8606e+06	4.70302e+06	6.63016e+06	5.35205e+06	6.8189e+06	5.28832e+06	6.45072e+06	6.41353e+06
2.112_161.05122	0.7783	0.512079	0.723322	0.636156	kd_1:control	POS	2.112	161.051	C6 H11 N O2 S	S-allyl-l-cysteine	0.000174082	1.08091	NA	level4	ChemSpider	C16759	HMDB0034323	Organic acids and derivatives	Amino acids, peptides, and analogues	Carboxylic acids and derivatives	Amino acids, peptides, and analogues	NA	NA	NA	Non-significant	2.26655e+07	2.16363e+07	2.19702e+07	2.27705e+07	2.20435e+07	2.3006e+07	2.34498e+07	2.35168e+07	2.26168e+07	1.34297e+07	2.62276e+07	4.10965e+07	2.15338e+07	1.92649e+07	1.96966e+07	2.11391e+07	1.9507e+07	3.52792e+07	2.48478e+07	2.94916e+07	2.95997e+07
2.265_149.04785	1.8673	0.031636	0.140449	1.29395	kd_1:control	POS	2.265	149.048	C8 H7 N O2	Dihydroxyindole	0.000167815	1.12592	NA	level4	ChemSpider	C05578	HMDB0004058	Organoheterocyclic compounds	Hydroxyindoles	Indoles and derivatives	Indole and derivatives	Amino acid metabolism	Tyrosine metabolism	map00350 Tyrosine metabolism; map01100 Metabolic pathways	Non-significant	1.0572e+07	8.7639e+06	8.28783e+06	9.11184e+06	8.47003e+06	9.42648e+06	1.0189e+07	9.54926e+06	7.84335e+06	1.07741e+07	8.32829e+06	1.11174e+07	6.40975e+06	1.59158e+07	1.02672e+07	2.14834e+07	2.07329e+07	1.80257e+07	1.26417e+07	1.67264e+07	1.61842e+07
2.33_261.15773	0.7889	0.200615	0.424877	0.845215	kd_1:control	POS	2.33	261.158	C12 H23 N O5	3-hydroxy-3-[(3-methylbutanoyl)oxy]-4-(trimethylammonio)butanoate	0.000103572	0.396588	NA	level4	ChemSpider	NA	HMDB0062555	Lipids and lipid-like molecules	Fatty acid esters	Fatty Acyls	Fatty acyls[FA]	NA	NA	NA	Non-significant	3.16173e+07	2.72314e+07	2.71611e+07	2.97412e+07	2.63622e+07	2.69688e+07	2.87713e+07	2.90552e+07	2.64755e+07	5.68645e+07	3.40578e+07	3.96999e+07	3.39561e+07	3.36023e+07	2.83542e+07	4.17967e+07	2.60885e+07	4.02391e+07	3.03378e+07	3.81656e+07	3.74815e+07
2.349_143.05838	0.6629	0.619769	0.80337	0.513465	kd_1:control	POS	2.349	143.058	C6 H9 N O3	Trimethadione	0.000138869	0.970719	NA	level4	ChemSpider	NA	HMDB0014491	Organoheterocyclic compounds	Oxazolidines	Azolidines	Organoheterocyclic compounds	NA	NA	NA	Non-significant	5.31747e+06	5.22764e+06	5.60896e+06	5.73501e+06	6.03091e+06	5.67683e+06	5.03951e+06	5.4878e+06	7.70043e+06	2.41337e+07	5.52815e+06	5.35418e+06	6.63929e+06	6.72426e+06	6.81505e+06	5.08306e+06	8.99138e+06	6.00244e+06	6.36846e+06	5.74989e+06	6.00341e+06
2.371_296.10082	0.486	0.307332	0.532095	0.76729	kd_1:control	POS	2.371	296.101	C13 H16 N2 O6	Asp-tyr	-1.94483e-05	-0.0656813	NA	level4	ChemSpider	NA	HMDB0028765	Organic acids and derivatives	Amino acids, peptides, and analogues	Carboxylic acids and derivatives	Amino acids, peptides, and analogues	NA	NA	NA	Non-significant	1.02844e+06	963597	851803	1.07017e+06	961679	928101	886009	736309	1.02691e+06	1.18997e+06	956582	3.60801e+06	553690	632779	779544	994134	659384	798975	796516	808726	1.31397e+06
2.424_304.07292	0.0389	0.283892	0.509668	0.672872	kd_1:control	POS	2.424	304.073	C14 H13 Cl N4 O2	Arofylline	0.000220275	0.724417	NA	level4	ChemSpider	NA	NA	NA	NA	NA	NA	NA	NA	NA	Non-significant	85780.3	68866.7	73211.9	89425.4	89085.5	77819.3	74869.8	75388.1	85809.5	2.95291e+06	21216	82404.9	43867.2	29028.3	24220.9	42484.7	25001.6	22283.3	21365.4	21841.3	37790.7
2.441_498.10928	1.1502	0.57139	0.770256	0.480408	kd_1:control	POS	2.441	498.109	C16 H26 N4 O10 S2	5,5'-{disulfanediylbis[(1-carboxy-2,1-ethanediyl)imino]}bis(2-amino-5-oxopentanoic acid)	0.000249221	0.500334	NA	level4	ChemSpider	NA	HMDB0038458	Organic acids and derivatives	Amino acids, peptides, and analogues	Carboxylic acids and derivatives	Amino acids, peptides, and analogues	NA	NA	NA	Non-significant	2.53333e+06	2.17153e+06	2.1969e+06	2.43263e+06	2.22333e+06	2.16179e+06	2.41198e+06	2.17407e+06	2.2356e+06	2.64174e+06	2.17001e+06	1.88343e+06	3.22985e+06	2.57865e+06	3.48221e+06	3.59165e+06	1.76313e+06	2.31411e+06	2.37408e+06	2.3103e+06	2.30952e+06
2.466_294.06139	0.8506	0.334979	0.561484	0.647723	kd_1:control	NEG	2.466	294.061	C15 H19 Br O	Aplysin	-0.00053423	-1.81673	NA	level4	ChemSpider	C17132	NA	NA	NA	NA	NA	NA	NA	NA	Non-significant	2.94393e+06	3.2336e+06	2.11598e+06	2.6405e+06	2.63397e+06	2.64664e+06	2.31515e+06	2.86846e+06	2.50155e+06	3.34972e+06	3.02044e+06	2.13e+06	2.74092e+06	2.59149e+06	3.23173e+06	1.94778e+06	1.79093e+06	3.05739e+06	2.99618e+06	2.57003e+06	1.87962e+06
2.471_258.08473	0.8506	0.334979	0.561484	0.647723	kd_1:control	NEG	2.471	258.085	C10 H14 N2 O6	1-(beta-d-ribofuranosyl)thymine	-0.000454211	-1.75992	NA	level4	ChemSpider	NA	HMDB0000884	Nucleosides, nucleotides, and analogues	NA	Pyrimidine nucleosides	Nucleic acids and analogues	NA	NA	NA	Non-significant	2.94393e+06	3.2336e+06	2.11598e+06	2.6405e+06	2.63397e+06	2.64664e+06	2.31515e+06	2.86846e+06	2.50155e+06	3.34972e+06	3.02044e+06	2.13e+06	2.74092e+06	2.59149e+06	3.23173e+06	1.94778e+06	1.79093e+06	3.05739e+06	2.99618e+06	2.57003e+06	1.87962e+06
2.473_349.09440	0.6266	0.146124	0.349008	1.02891	kd_1:control	POS	2.473	349.094	C12 H19 N3 O7 S	S-(formylmethyl)glutathione	2.76286e-05	0.0791437	NA	level4	ChemSpider	C14871	HMDB0060507	Organic acids and derivatives	Amino acids, peptides, and analogues	Carboxylic acids and derivatives	Amino acids, peptides, and analogues	Xenobiotics biodegradation and metabolism	Metabolism of xenobiotics by cytochrome P450	map00980 Metabolism of xenobiotics by cytochrome P450	Non-significant	1.0395e+07	8.70971e+06	9.20676e+06	9.8905e+06	9.35494e+06	6.92034e+06	9.9412e+06	9.38145e+06	8.93098e+06	8.26004e+06	1.13379e+07	1.78052e+07	1.208e+07	8.01595e+06	1.0465e+07	9.11232e+06	3.4136e+06	1.21976e+07	1.03816e+07	1.10402e+07	1.0829e+07
2.486_126.06587	2.4124	0.005226	0.04149	1.44915	kd_1:control	POS	2.486	126.066	C3 H6 N6	Melamine	0.000478523	3.79583	NA	level4	ChemSpider	C08737	HMDB0041922	Organoheterocyclic compounds	1,3,5-triazines	Triazines	Organoheterocyclic compounds	Xenobiotics biodegradation and metabolism	Atrazine degradation	map00791 Atrazine degradation; map01120 Microbial metabolism in diverse environments	Up	1.1016e+06	1.40093e+06	1.99643e+06	2.06343e+06	1.96269e+06	2.26786e+06	1.02514e+06	1.95428e+06	2.12634e+06	1.93589e+06	1.94609e+06	2.42671e+06	1.18202e+06	6.21989e+06	4.38637e+06	4.31186e+06	3.15271e+06	1.39014e+06	3.16533e+06	2.98912e+06	2.97332e+06
2.53_214.04148	0.6196	0.299591	0.524392	0.797557	kd_1:control	POS	2.53	214.041	C8 H10 N2 O3 S	Sulfacetamide	0.000269719	1.26013	NA	level4	ChemSpider	NA	HMDB0014772	Benzenoids	Benzenesulfonamides	Benzene and substituted derivatives	Benzene and derivatives	NA	NA	NA	Non-significant	1.42283e+06	1.5299e+06	1.51141e+06	1.496e+06	1.65153e+06	2.13142e+06	2.35116e+06	1.68813e+06	1.81101e+06	2.48648e+06	1.44614e+06	4.52072e+06	1.28595e+06	1.70317e+06	1.36347e+06	1.93104e+06	1.03689e+06	1.44495e+06	1.62194e+06	1.32077e+06	1.7762e+06
2.558_323.11173	0.6206	0.016166	0.088955	1.39048	kd_1:control	POS	2.558	323.112	C17 H16 F3 N O2	Flutolanil	-0.00158224	-4.89684	NA	level4	ChemSpider	C18502	NA	NA	NA	NA	NA	NA	NA	NA	Non-significant	3.60142e+06	2.98961e+06	3.09784e+06	3.38765e+06	3.22684e+06	3.03518e+06	3.02307e+06	3.30291e+06	3.31512e+06	3.68332e+06	4.45355e+06	2.95533e+06	4.88046e+06	2.66717e+06	2.33375e+06	2.80429e+06	2.10716e+06	4.82974e+06	4.22377e+06	4.73222e+06	3.35703e+06
2.56_309.16888	1.1188	0.059411	0.203522	1.25646	kd_1:control	POS	2.56	309.169	C15 H23 N3 O4	Bx9286000	1.98454e-05	0.0641894	NA	level4	ChemSpider	C19063	NA	NA	NA	NA	NA	NA	NA	NA	Non-significant	2.0295e+07	1.81339e+07	1.8535e+07	1.87421e+07	1.93548e+07	1.94177e+07	1.96613e+07	1.89512e+07	1.8624e+07	2.23878e+07	1.99211e+07	1.93274e+07	1.8538e+07	2.24011e+07	2.27697e+07	2.31421e+07	2.13873e+07	2.31259e+07	2.20324e+07	2.25575e+07	2.15671e+07
2.574_143.04070	1.0108	0.725958	0.874872	0.214145	kd_1:control	POS	2.574	143.041	C6 H9 N O S	Sulfurol	0.000212095	1.48276	NA	level4	ChemSpider	C04294	HMDB0032985	Organoheterocyclic compounds	Thiazoles	Azoles	Organoheterocyclic compounds	Metabolism of cofactors and vitamins	Thiamine metabolism	map00730 Thiamine metabolism; map01100 Metabolic pathways	Non-significant	2.06131e+06	1.95661e+06	1.92193e+06	1.99868e+06	1.89886e+06	1.97309e+06	2.03212e+06	1.94809e+06	1.92895e+06	3.71921e+06	2.02592e+06	2.02905e+06	1.13078e+06	2.39231e+06	1.92976e+06	2.30372e+06	2.37569e+06	2.15344e+06	2.0275e+06	2.03218e+06	2.06413e+06
2.577_163.06682	0.9717	0.986487	0.994386	0.148524	kd_1:control	POS	2.577	163.067	C6 H13 N O2 S	L-ethionine	0.00011828	0.725349	NA	level4	ChemSpider	C11227	NA	NA	NA	NA	NA	NA	NA	NA	Non-significant	2.87966e+06	2.65585e+06	2.65673e+06	1.83409e+06	1.74356e+06	2.00974e+06	1.58134e+06	1.78782e+06	1.64855e+06	1.14891e+06	2.07634e+06	2.33419e+06	2.12626e+06	1.96552e+06	1.74208e+06	2.06853e+06	1.6922e+06	2.3356e+06	2.49965e+06	2.246e+06	3.97909e+06
2.629_127.10028	0.7327	0.477704	0.692755	0.483801	kd_1:control	POS	2.629	127.1	C7 H13 N O	Lq1825000	0.000568584	4.47353	NA	level4	ChemSpider	C11519	NA	NA	NA	NA	NA	Xenobiotics biodegradation and metabolism	Caprolactam degradation	map00930 Caprolactam degradation; map01120 Microbial metabolism in diverse environments	Non-significant	7.90654e+08	7.58929e+08	7.38041e+08	7.60585e+08	7.38494e+08	7.83598e+08	7.35015e+08	6.26911e+08	7.33712e+08	1.05336e+08	4.51515e+08	2.56645e+08	4.87585e+08	2.04385e+08	5.25342e+08	6.18685e+07	1.61665e+08	2.77444e+08	4.38599e+08	1.94515e+08	3.86009e+08
2.648_331.13761	0.7822	0.046519	0.175005	1.25144	kd_1:control	POS	2.648	331.138	C19 H19 F2 N O2	Flazalone	-0.000772334	-2.33236	NA	level4	ChemSpider	NA	NA	NA	NA	NA	NA	NA	NA	NA	Non-significant	3.44072e+06	2.96222e+06	2.58789e+06	3.04416e+06	3.15881e+06	2.17746e+06	3.09713e+06	3.15118e+06	2.82913e+06	3.16142e+06	3.36175e+06	4.13533e+06	4.35398e+06	3.18843e+06	2.88476e+06	3.00953e+06	2.66078e+06	2.83828e+06	2.95703e+06	3.1903e+06	3.03029e+06
2.672_166.08232	1.0135	0.909316	0.965276	0.122418	kd_1:control	POS	2.672	166.082	C10 H14 S	3-(4-methyl-3-pentenyl)thiophene	0.000701859	4.22599	NA	level4	ChemSpider	NA	HMDB0038183	Organoheterocyclic compounds	NA	Heteroaromatic compounds	Organoheterocyclic compounds	NA	NA	NA	Non-significant	3.77241e+08	3.47491e+08	3.52517e+08	3.71169e+08	3.57224e+08	3.61401e+08	3.6221e+08	3.6036e+08	3.53323e+08	3.93895e+08	3.73238e+08	3.75453e+08	1.48356e+08	1.04302e+08	4.19667e+08	4.0381e+08	3.80617e+08	3.78902e+08	3.66901e+08	3.67113e+08	3.63488e+08
2.679_266.09032	0.7606	0.282546	0.50945	0.804032	kd_1:control	POS	2.679	266.09	C12 H14 N2 O5	2-cyclohexyl-4,6-dinitrophenol	5.02867e-05	0.188983	NA	level4	ChemSpider	C19038	NA	NA	NA	NA	NA	NA	NA	NA	Non-significant	3.14085e+07	2.70436e+07	3.38233e+07	4.21111e+07	3.4458e+07	4.12271e+07	3.36617e+07	4.11814e+07	2.86427e+07	4.07182e+07	3.45313e+07	6.81826e+07	3.13908e+07	3.42989e+07	3.3527e+07	3.13148e+07	3.38291e+07	3.25632e+07	3.46034e+07	4.45476e+07	3.92259e+07
2.681_379.10484	1.7272	0.184611	0.405454	1.1532	kd_1:control	POS	2.681	379.105	C13 H21 N3 O8 S	S-lactoylglutathione	-9.93836e-05	-0.262153	NA	level4	ChemSpider	C03451	HMDB0001066	Organic acids and derivatives	Amino acids, peptides, and analogues	Carboxylic acids and derivatives	Amino acids, peptides, and analogues	Carbohydrate metabolism	Pyruvate metabolism	map00620 Pyruvate metabolism; map01100 Metabolic pathways	Non-significant	8.1289e+06	7.42518e+06	7.48589e+06	8.12216e+06	7.25375e+06	7.86453e+06	7.84071e+06	7.7687e+06	7.92497e+06	1.26487e+06	9.1688e+06	6.9915e+06	5.40796e+06	1.18582e+07	8.65869e+06	8.42016e+06	1.05006e+07	7.24355e+06	8.36641e+06	9.55458e+06	7.84347e+06
2.696_270.06736	0.9423	0.964384	0.983914	0.182898	kd_1:control	POS	2.696	270.067	C11 H14 N2 O4 S	Paracetamol-cysteine	-6.34487e-05	-0.234937	NA	level4	ChemSpider	NA	HMDB0240217	Organic acids and derivatives	Amino acids, peptides, and analogues	Carboxylic acids and derivatives	Amino acids, peptides, and analogues	NA	NA	NA	Non-significant	7.77841e+06	7.14883e+06	7.15212e+06	5.93744e+06	7.4694e+06	7.37216e+06	6.67845e+06	7.07994e+06	6.71464e+06	2.94069e+06	8.5013e+06	1.02188e+07	8.45125e+06	6.83097e+06	9.62956e+06	5.14182e+06	6.7715e+06	1.13468e+07	6.90036e+06	8.32348e+06	8.17023e+06
2.702_135.10495	0.3058	0.521095	0.728357	0.651189	kd_1:control	POS	2.702	135.105	C9 H13 N	Amphetamine	0.000152374	1.12782	NA	level4	ChemSpider	C07514	HMDB0014328	Benzenoids	Phenethylamines	Benzene and substituted derivatives	Amines and derivatives	NA	NA	NA	Non-significant	403524	389373	390810	416250	389068	417356	392294	388262	372846	330537	6.19536e+06	357308	989412	409530	441476	492072	1.06414e+06	1.8313e+06	439901	1.1347e+06	361665
2.713_359.13209	0.9991	0.703759	0.86317	0.0681098	kd_1:control	POS	2.713	359.132	C18 H21 N3 O3 S	Rabeprazole	0.00173204	4.82287	NA	level4	ChemSpider	C07864	HMDB0005026	Organoheterocyclic compounds	Sulfinylbenzimidazoles	Benzimidazoles	Imidazole and derivatives	NA	NA	NA	Non-significant	1.89023e+06	2.01776e+06	2.01986e+06	1.71629e+06	1.77583e+06	1.88818e+06	1.82953e+06	1.71025e+06	2.02342e+06	528959	2.30228e+06	2.80124e+06	2.39786e+06	1.95981e+06	1.90188e+06	2.38597e+06	1.77564e+06	2.31228e+06	2.25413e+06	2.11433e+06	1.93853e+06
2.752_246.12160	1.1427	0.381243	0.606993	0.598918	kd_1:control	POS	2.752	246.122	C10 H18 N2 O5	L-gamma-glutamyl-l-valine	3.15016e-05	0.127992	NA	level4	ChemSpider	NA	HMDB0011172	Organic acids and derivatives	Amino acids, peptides, and analogues	Carboxylic acids and derivatives	Amino acids, peptides, and analogues	NA	NA	NA	Non-significant	1.17959e+07	8.6963e+06	7.03096e+06	1.19865e+07	7.19674e+06	1.16711e+07	8.53886e+06	7.61888e+06	8.34839e+06	9.70477e+06	1.2639e+07	6.52286e+06	9.70134e+06	1.37185e+07	1.03796e+07	1.00949e+07	9.8804e+06	8.83901e+06	1.03598e+07	9.48865e+06	7.84604e+06
2.76_463.07406	0.66	0.028421	0.131648	1.34862	kd_1:control	POS	2.76	463.074	C14 H18 N5 O11 P	Adenylsuccinic acid	1.85455e-05	0.0400486	NA	level4	ChemSpider	C03794	HMDB0000536	Benzenoids	Biphenyls and derivatives	Benzene and substituted derivatives	Benzene and derivatives	Nucleotide metabolism	Purine metabolism	map00230 Purine metabolism; map00250 Alanine, aspartate and glutamate metabolism; map01100 Metabolic pathways	Non-significant	4.20413e+07	4.19227e+07	4.11011e+07	4.26389e+07	4.27194e+07	4.24296e+07	4.0609e+07	4.35103e+07	4.25762e+07	5.05852e+07	4.49034e+07	7.28024e+07	5.99136e+07	3.52986e+07	3.69529e+07	3.88446e+07	3.95124e+07	4.46617e+07	4.51888e+07	5.05035e+07	4.7401e+07
2.767_544.18437	0.7435	0.002797	0.02815	1.5409	kd_1:control	POS	2.767	544.184	C23 H36 N4 O5 S3	(e)-octotiamine	-0.000416368	-0.765122	NA	level4	ChemSpider	NA	NA	NA	NA	NA	NA	NA	NA	NA	Down	751277	503954	1.13479e+06	654568	782583	785151	520320	784143	708988	1.0398e+06	1.13227e+06	1.09365e+06	957924	776100	772403	706124	885597	1.06608e+06	900891	1.29663e+06	781522
2.77_249.08634	1.1188	0.082336	0.240452	1.18277	kd_1:control	POS	2.77	249.086	C10 H19 N O2 S2	S(6)-acetyldihydrolipoamide	0.000619468	2.48697	NA	level4	ChemSpider	C01136	HMDB0001526	Lipids and lipid-like molecules	Fatty amides	Fatty Acyls	Fatty acyls[FA]	NA	NA	NA	Non-significant	2.11832e+07	2.88335e+07	1.9627e+07	2.02497e+07	2.87664e+07	3.00583e+07	2.12479e+07	3.08928e+07	2.01209e+07	3.16728e+07	3.29481e+07	2.67897e+07	2.91475e+07	3.34176e+07	3.31059e+07	3.26296e+07	3.57282e+07	3.68241e+07	3.27078e+07	3.53748e+07	3.06917e+07
2.83_288.09531	0.726	0.162151	0.371398	0.973944	kd_1:control	NEG	2.83	288.095	C13 H21 O3 P S	Iprobenfos	0.000404357	1.40355	NA	level4	ChemSpider	C15230	HMDB0031768	Benzenoids	NA	Benzene and substituted derivatives	Benzene and derivatives	NA	NA	NA	Non-significant	1.885e+06	1.93899e+06	2.06254e+06	1.61305e+06	1.74501e+06	1.87711e+06	1.85949e+06	1.75274e+06	1.74082e+06	3.87765e+06	3.92654e+06	3.57624e+06	2.42081e+06	1.63908e+06	3.24214e+06	3.27006e+06	1.86876e+06	3.85145e+06	3.30282e+06	3.23679e+06	3.39364e+06
2.832_278.06649	0.4272	0.000215	0.006091	1.60674	kd_1:control	NEG	2.832	278.066	C9 H15 N2 O6 P	1-(2-deoxy-5-o-phosphono-beta-d-erythro-pentofuranosyl)-1,2-dihydropyrimidine	-0.000278155	-1.00032	NA	level4	ChemSpider	NA	NA	NA	NA	NA	NA	NA	NA	NA	Down	1.64559e+06	1.78798e+06	1.68635e+06	1.50842e+06	1.43014e+06	1.58707e+06	1.46818e+06	1.57913e+06	1.48045e+06	4.29761e+06	4.01364e+06	3.14068e+06	3.22937e+06	1.41839e+06	1.58797e+06	1.89391e+06	1.37127e+06	3.59422e+06	3.1675e+06	2.64449e+06	2.16879e+06
[truncated: 2,849 more rows]
